# Supplementary material for: Comprehensive multi‐tissue epigenome atlas in sheep: A resource for complex traits, domestication, and breeding
Source: Imeta. 2024 Dec 15;3(6):e254. doi: 10.1002/imt2.254 (PMC11683475; doi:10.1002/imt2.254)
Supplement: Supplementary file 2 — Table S1: Overview of sheep RNA‐seq, ATAC‐seq, CUT&Tag, and Hi‐C data. Table S2: Peak statistics of ATAC‐seq and CUT&Tag. Table S3: Distribution of SNPs within different genomic regions. Table S4: Pearson correlation values of assays, tissues, and two biological replicates. Table S5: The quantity, size, and gene coverage of nonredundant chromatin states. Table S6: List of tissue‐specific genes. Table S7: GO enrichment of tissue‐specific genes. Table S8: GO enrichment analysis for genes overlapping with different EnhA numbers in the spleen tissue. Table S9: The Pearson correlation analysis of the tissue‐specific gene expression and tissue‐specific enhancer. Table S10: GO enrichment analysis of genes overlapping with tissue‐specific EnhA. Table S11: Putative selected regions in Asian mouflon‐to‐domestic sheep comparison based on top 5‰ F ST, θπ, and XPEHH. Table S12: The overlapping regions in Asian mouflon‐to‐domestic sheep based on 5‰ F ST, θπ, and XPEHH. Table S13: Putative selected regions in Asian mouflon‐to‐Chinese native breeds comparison based on 5‰ F ST, θπ, and XPEHH. Table S14: The overlapping regions in Asian mouflon‐to‐Chinese native breeds based on 5‰ F ST, θπ, and XPEHH. Table S15: Putative selected regions in Asian mouflon‐to‐improved breeds comparison based on 5‰ F ST, θπ, and XPEHH. Table S16: The overlapping regions in Asian mouflon‐to‐improved breeds based on 5‰ F ST, θπ, and XPEHH. Table S17: Putative selected regions in Chinese native breeds‐to‐improved breeds comparison based on 5‰ F ST, θπ and XPEHH. Table S18: The overlapping regions in Chinese native breeds‐to‐improved breeds based on 5‰ F ST, θπ, and XPEHH. Table S19: Putative selected regions in fat‐tailed and thin‐tailed sheep population. Table S20: Putative genomic regions under selection for pairwise comparison of five different tail configurations. Table S21: Genome‐wide association study analysis for the tail fat weight trait. Table S22: Genome‐wide association study analysis for the r [file IMT2-3-e254-s002.xlsx]

## Sheet: S1
Table S1 Overview of sheep RNA-seq, ATAC-seq, CUT&Tag and Hi-C data.
Rep	Assay	Tissue	Raw reads	Raw bases	Raw Q20(%)	Raw Q30(%)	Clean reads	Clean bases	Clean Q20(%)	Clean Q30(%)	Total Reads Pair	Mapping Rate(%)	RIN
R1	RNA-seq	Cartilage	101942486	15291372900	97.24	92.42	93143630	13971544500	97.38	92.56	38163244	81.7	5.9
R1	RNA-seq	Cecum	87365694	13104854100	96.83	91.65	76190678	11428601700	97.02	91.81	29501613	77.1	3.4
R1	RNA-seq	Hypophysis	81031950	12154792500	95.44	88.87	77554120	11633118000	95.69	89.14	27953706	71	9
R1	RNA-seq	Hypothalamus	80273972	12041095800	97.25	92.56	77078256	11561738400	97.46	92.81	30311845	77.8	7.7
R1	RNA-seq	Liver	80231404	12034710600	97.4	92.98	75710262	11356539300	97.68	93.32	30928560	81	8.1
R1	RNA-seq	Muscle	87960226	13194033900	97.46	93.14	81353044	12202956600	97.77	93.5	34576286	84.4	8.2
R1	RNA-seq	Rumen	81176252	12176437800	97.24	92.62	75503288	11325493200	97.48	92.89	29639432	77.8	7.7
R1	RNA-seq	Spleen	88329452	13249417800	97.3	92.83	79061050	11859157500	97.58	93.16	31764767	80	5.8
R1	RNA-seq	Tailfat	85695798	12854369700	96.8	91.58	78503968	11775595200	96.99	91.75	32111090	81.5	6.3
R2	RNA-seq	Cartilage	95262248	14289337200	97.27	92.67	86508016	12976202400	97.47	92.9	35330041	81.3	6.7
R2	RNA-seq	Cecum	93756772	14063515800	97.51	93.28	79274438	11891165700	97.66	93.44	30707305	77.1	5
R2	RNA-seq	Hypophysis	81796052	12269407800	96.19	90.39	77934532	11690179800	96.46	90.69	29505100	74.5	7.8
R2	RNA-seq	Hypothalamus	80037236	12005585400	97.84	93.81	73808304	11071245600	98	94.01	30344846	81.7	7.4
R2	RNA-seq	Liver	111626822	16744023300	96.88	91.62	102680914	15402137100	97.03	91.75	42245262	81.9	6.1
R2	RNA-seq	Muscle	80765238	12114785700	95.95	90.02	75870036	11380505400	96.34	90.46	29617877	77.5	7.7
R2	RNA-seq	Rumen	93135680	13970352000	96.14	90.25	87170802	13075620300	96.38	90.54	33054556	75	8.4
R2	RNA-seq	Spleen	95936114	14390417100	97.06	92.01	88429134	13264370100	97.2	92.14	35739181	80.5	6.1
R2	RNA-seq	Tailfat	99769758	14965463700	97.01	91.89	91481304	13722195600	97.15	92.03	37260568	81.1	3.9
R1	ATAC-seq	Cartilage	403676660	6.50151e+10	93.84	87.57	397464436	5.47286e+10	96.37	90.62	403665350	98.72
R1	ATAC-seq	Cecum	501736314	8.08098e+10	94.41	88.71	493804954	6.40809e+10	97.12	92.41	501726242	91.8
R1	ATAC-seq	Hypophysis	355833444	5.73163e+10	93.58	88.02	351268398	42412802048	97.52	93.33	355826992	99.49
R1	ATAC-seq	Hypothalamus	333577824	5.373e+10	93.82	88.1	330286170	4.23591e+10	97.26	92.45	333569858	99.44
R1	ATAC-seq	Liver	361163842	5.81646e+10	93.84	87.88	357658780	3.68723e+10	97.9	93.89	361159608	99.48
R1	ATAC-seq	Muscle	345791752	5.5695e+10	94.58	88.81	342879706	3.72159e+10	97.97	94.04	345784592	99.32
R1	ATAC-seq	Rumen	502897744	8.09923e+10	93.13	87.01	498028118	4.6697e+10	97.85	93.92	502892216	85.9
R1	ATAC-seq	Spleen	343769590	5.53729e+10	94.08	88.3	338373682	4.17793e+10	97.28	92.72	343763004	99.59
R1	ATAC-seq	Tailfat	348001852	5.60493e+10	94.55	88.86	342998776	4.52153e+10	97.11	92.39	347993018	99.24
R2	ATAC-seq	Cartilage	402374964	6.48111e+10	95.5	89.58	397520938	5.58131e+10	96.79	91.43	402363832	99.35
R2	ATAC-seq	Cecum	331983862	5.34723e+10	94.99	89.68	327357854	4.14894e+10	97.55	93.33	331980174	91.02
R2	ATAC-seq	Hypophysis	347033728	5.5899e+10	94.41	88.9	342040172	4.26168e+10	97.35	92.95	347024076	99.64
R2	ATAC-seq	Hypothalamus	320374128	5.1604e+10	93.42	87.35	316841252	3.82789e+10	97.23	92.44	320368698	99.53
R2	ATAC-seq	Liver	330412570	5.32146e+10	93.92	88.77	327087178	3.76132e+10	98	94.34	330405868	99.59
R2	ATAC-seq	Muscle	341589990	5.50185e+10	93.26	87.06	338339590	3.62603e+10	97.67	93.41	341581782	99.35
R2	ATAC-seq	Rumen	446190710	7.18655e+10	90.23	83.39	441983334	3.79353e+10	97.94	93.91	446187638	91.85
R2	ATAC-seq	Spleen	483624998	7.78892e+10	94.73	88.94	475707388	6.24166e+10	97.02	92.04	483611134	99.58
R2	ATAC-seq	Tailfat	363443076	5.85404e+10	95.39	90.03	358990632	4.63534e+10	97.37	92.91	363434576	98.65
R1	H3K4me3	Cartilage	74860084	1.20581e+10	95.93	90.51	73271034	1.1532e+10	96.64	91.42	72422428	97.3
R1	H3K4me3	Cecum	111778852	1.80067e+10	94.13	86.94	97275126	1.49035e+10	97.18	91.35	48445027	97.4
R1	H3K4me3	Hypophysis	71235594	1.14783e+10	95.46	89.79	66164158	1.01146e+10	98.06	93.51	37429452	97.8
R1	H3K4me3	Hypothalamus	88324898	14227079168	96.43	91.58	83617384	1.28527e+10	98.39	94.39	35617186	97.7
R1	H3K4me3	Liver	96893076	1.56015e+10	95.5	89.81	89555056	1.35828e+10	98.08	93.49	55887842	96.9
R1	H3K4me3	Muscle	102416040	1.64927e+10	96.14	90.99	96451222	1.46029e+10	98.29	94.12	51207543	97.5
R1	H3K4me3	Rumen	97764642	1.57411e+10	94.4	87.52	88238936	1.33681e+10	97.52	91.98	48881581	96.6
R1	H3K4me3	Spleen	144847660	2.33324e+10	95.06	88.73	131950364	2.0283e+10	97.72	92.53	44161715	97.8
R1	H3K4me3	Tailfat	148543220	2.3923e+10	94.77	88.11	134511814	2.06481e+10	97.36	91.86	74270418	97.3
R2	H3K4me3	Cartilage	174346796	2.80783e+10	95.53	90.01	161764424	2.45887e+10	98.17	93.75	37788619	97.1
R2	H3K4me3	Cecum	69515690	1.11991e+10	96.36	91.34	68273354	1.07911e+10	96.98	92.14	44582199	97.8
R2	H3K4me3	Hypophysis	130505626	2.10239e+10	94.28	87.08	115742448	1.75772e+10	97.33	91.53	87172317	97.4
R2	H3K4me3	Hypothalamus	138091086	2.22372e+10	95.73	90.29	128279204	1.9671e+10	98.12	93.69	65251911	97.4
R2	H3K4me3	Liver	89165764	1.43559e+10	96.02	90.53	83384038	1.26272e+10	98.17	93.67	34757156	98
R2	H3K4me3	Muscle	92164874	1.48391e+10	95.97	90.71	86306460	1.325e+10	98.22	93.96	46081847	97.8
R2	H3K4me3	Rumen	75578934	1.21762e+10	95.32	89.2	69281780	1.0673e+10	97.79	92.8	72435072	97.4
R2	H3K4me3	Spleen	144871972	2.33324e+10	95.74	90.06	135835256	2.05085e+10	97.92	93.15	69044488	97.5
R2	H3K4me3	Tailfat	130987836	2.1099e+10	95.6	89.83	121798822	1.8769e+10	97.82	93.02	65492715	97.4
R1	H3K27ac	Cartilage	76771508	1.23695e+10	97.1	92.34	76044568	1.20689e+10	97.48	92.83	45558682	97.9
R1	H3K27ac	Cecum	68845066	1.10918e+10	95.24	87.43	68220308	1.08663e+10	95.61	87.87	33789585	96.8
R1	H3K27ac	Hypophysis	68907382	1.11025e+10	96.31	91.46	64771048	9.85695e+09	98.49	94.55	38384517	98.3
R1	H3K27ac	Hypothalamus	94792162	1.52686e+10	95.77	89.74	88833378	1.34325e+10	97.83	92.68	34449587	97.9
R1	H3K27ac	Liver	67580904	1.08877e+10	94.11	87.32	60242638	8.89058e+09	97.58	92.2	34421422	98.5
R1	H3K27ac	Muscle	71872924	1.15749e+10	94.98	88.49	64732264	9.3845e+09	97.72	92.5	31610156	96.6
R1	H3K27ac	Rumen	63221638	1.01791e+10	95.44	88.83	58878176	8.79395e+09	97.49	91.64	35935608	97.5
R1	H3K27ac	Spleen	91120082	1.46781e+10	95.83	89.88	84784130	1.31104e+10	97.7	92.64	47394936	95
R1	H3K27ac	Tailfat	89319162	1.43881e+10	96.01	90.3	83628370	1.29923e+10	97.83	92.96	44658356	98
R2	H3K27ac	Cartilage	63336208	10200547328	96.42	91.75	59939898	9.01943e+09	98.56	94.78	45313783	97.6
R2	H3K27ac	Cecum	68613124	1.10488e+10	96.99	91.96	67970452	1.06837e+10	97.41	92.51	46306418	98
R2	H3K27ac	Hypophysis	91169150	1.46888e+10	95.99	90.2	84833346	12884901888	98.01	93.19	31667406	98
R2	H3K27ac	Hypothalamus	87358618	1.4066e+10	96.07	90.74	82145712	1.22729e+10	98.28	93.94	45583632	98.2
R2	H3K27ac	Liver	92613876	1.49143e+10	95.53	90.25	86555760	1.18648e+10	98.41	94.42	34305480	98.4
R2	H3K27ac	Muscle	86914396	1.40016e+10	96.01	90.5	80782130	1.19078e+10	98.19	93.75	43456416	97.3
R2	H3K27ac	Rumen	90630314	1.45922e+10	96.16	90.54	85148408	1.31319e+10	97.87	93.05	62149487	97.5
R2	H3K27ac	Spleen	124301814	2.00253e+10	95.6	90.18	116627460	1.72443e+10	98.14	93.63	43678298	98.1
R2	H3K27ac	Tailfat	78605208	1.26594e+10	95.88	90.38	72917790	1.12528e+10	98.1	93.62	39301544	97.9
R1	Hi-C	Tailfat	905279540	1.45803e+11	94.79	86.75	905237120	145223581696	94.8	86.77	444170614	98.1335
R1	Hi-C	Tailfat	846753782	1.36376e+11	95.67	89.17	846715674	1.34959e+11	95.68	89.2	416321647	98.338
R2	Hi-C	Tailfat	909390548	1.46469e+11	96.96	91.74	909347640	1.40725e+11	96.98	91.8	448612932	98.667
R2	Hi-C	Tailfat	860666742	1.3862e+11	95.68	89.21	860627168	1.31447e+11	95.74	89.34	425609334	98.9068

## Sheet: S2
Table S2 Peak statistics of ATAC-seq and CUT&Tag.
Rep	Assay	Tissue	Raw peak	Pfilter peak	average length	Genome coverage	NSC	RSC	FRiP
R1	ATAC-seq	Cartilage	647748	152227	548.265	0.0196487	1.13134	3.29716	0.16758
R1	ATAC-seq	Cecum	512475	293514	905.641	0.0402709	1.58408	1.98225	0.393059
R1	ATAC-seq	Hypophysis	405884	224082	515.041	0.0360433	1.79909	1.56163	0.381924
R1	ATAC-seq	Hypothalamus	437824	242147	771.78	0.0299971	1.47566	2.10797	0.369328
R1	ATAC-seq	Liver	681132	300000	818.56	0.0307714	1.37866	1.60948	0.341909
R1	ATAC-seq	Muscle	713666	300000	552.068	0.0367294	1.303	1.86032	0.317358
R1	ATAC-seq	Rumen	651786	296713	582.401	0.0359095	1.17007	1.70902	0.28757
R1	ATAC-seq	Spleen	558630	300000	832.392	0.042637	1.82098	1.52828	0.459729
R1	ATAC-seq	Tailfat	449774	208201	755.078	0.0286694	1.2106	2.78005	0.215147
R2	ATAC-seq	Cartilage	786116	213790	597.048	0.0295808	1.0719	4.85216	0.145279
R2	ATAC-seq	Cecum	470559	252390	727.386	0.0332789	1.88421	1.53937	0.439212
R2	ATAC-seq	Hypophysis	427458	218404	518.036	0.0332147	1.62811	1.86626	0.364432
R2	ATAC-seq	Hypothalamus	759019	294970	831.902	0.0295929	1.1339	2.41081	0.294476
R2	ATAC-seq	Liver	464354	223263	627.857	0.0386188	1.49304	1.75239	0.315199
R2	ATAC-seq	Muscle	717756	274536	671.353	0.0276509	1.24781	1.90284	0.288163
R2	ATAC-seq	Rumen	828394	300000	587.319	0.038361	1.115	1.76785	0.306274
R2	ATAC-seq	Spleen	736007	300000	952.866	0.0443818	1.41111	2.17469	0.404845
R2	ATAC-seq	Tailfat	354524	257017	677.604	0.0328064	1.398	2.42475	0.271247
R1	H3K4me3	Cartilage	28594	18788	2437.13	0.0159548	2.33	1.29	0.67
R1	H3K4me3	Cecum	28752	19471	2550.17	0.0173017	2.86	1.23	0.81
R1	H3K4me3	Hypophysis	30561	22176	1743.48	0.0115249	2.83991	1.24317	0.785665
R1	H3K4me3	Hypothalamus	33571	21907	2170.57	0.0167721	3.02	1.21	0.81
R1	H3K4me3	Liver	53856	22939	2346.78	0.0179137	1.6966	1.50002	0.63531
R1	H3K4me3	Muscle	41550	18971	3773.69	0.0301628	4.04	1.12	0.84
R1	H3K4me3	Rumen	30316	19005	2584.83	0.0171171	2.73	1.3	0.82
R1	H3K4me3	Spleen	52491	22831	2861.63	0.0227651	2.23	1.14	0.71
R1	H3K4me3	Tailfat	25438	19405	1924.07	0.0130096	3.3	1.3	0.83
R2	H3K4me3	Cartilage	26354	17338	2374.81	0.0143469	2.29	1.31	0.61
R2	H3K4me3	Cecum	50210	26682	2392.29	0.0222415	2.2	1.12	0.67
R2	H3K4me3	Hypophysis	39375	19739	2182.17	0.0157669	3.30749	1.17935	0.858012
R2	H3K4me3	Hypothalamus	35052	22370	2800.09	0.0192587	3.24	1.21	0.81
R2	H3K4me3	Liver	56625	27824	2194.13	0.0171025	2.56472	1.24771	0.753667
R2	H3K4me3	Muscle	37036	20736	2789.07	0.0270402	3.34	1.19	0.81
R2	H3K4me3	Rumen	31063	16722	2236.46	0.0130311	3.59	1.2	0.84
R2	H3K4me3	Spleen	44621	20021	3158.25	0.0220325	2.35	1.2	0.77
R2	H3K4me3	Tailfat	28695	20078	2118.57	0.0148208	3.12	1.26	0.8
R1	H3K27ac	Cartilage	115712	55108	2094.42	0.040217	1.24	1.57	0.53
R1	H3K27ac	Cecum	103921	56764	2174.53	0.0430099	1.45	1.5	0.67
R1	H3K27ac	Hypophysis	101655	45870	2027.94	0.0345114	1.12021	1.41853	0.228905
R1	H3K27ac	Hypothalamus	130196	66491	1087.19	0.0173767	1.28	1.27	0.64
R1	H3K27ac	Liver	170609	45934	1984.61	0.0459799	1.07429	1.67392	0.309691
R1	H3K27ac	Muscle	116012	48840	1927.1	0.030844	1.44	1.42	0.66
R1	H3K27ac	Rumen	120435	54669	2322.12	0.0442341	1.26	1.42	0.63
R1	H3K27ac	Spleen	108319	47537	2641.84	0.0437591	1.37	1.46	0.67
R1	H3K27ac	Tailfat	110532	61933	1832.43	0.039544	1.43	1.64	0.65
R2	H3K27ac	Cartilage	123619	45511	2003.36	0.0317692	1.17	1.46	0.46
R2	H3K27ac	Cecum	101252	53887	1857.15	0.0348707	1.71	1.14	0.71
R2	H3K27ac	Hypophysis	131923	59514	1958.4	0.0368817	1.37631	1.33363	0.680702
R2	H3K27ac	Hypothalamus	116147	63735	2320.42	0.0481191	1.46	1.33	0.69
R2	H3K27ac	Liver	143036	35101	1916.29	0.042557	1.06582	1.63746	0.222366
R2	H3K27ac	Muscle	125059	54048	1738.32	0.0212608	1.46	1.22	0.68
R2	H3K27ac	Rumen	114146	43098	2251.13	0.0338056	1.4	1.41	0.65
R2	H3K27ac	Spleen	111267	48033	2541.54	0.0425371	1.38	1.31	0.7
R2	H3K27ac	Tailfat	113676	59868	1857.35	0.0387454	1.35	1.66	0.58

## Sheet: S3
Table S3 Distribution of SNPs within different genomic regions.
name	number
intergenic	13285903
intronic	7286299
ncRNA_intronic	495874
downstream	167093
upstream	153036
exonic	128688
UTR3	112923
ncRNA_exonic	72723
UTR5	33696
upstream;downstream	4820
splicing	294
ncRNA_splicing	217
UTR5;UTR3	83
exonic;splicing	26
ncRNA_exonic;splicing	9
Total	21741684

## Sheet: S4
Table S4 Pearson correlation values of assays, tissues, and two biological replicates.
Sample	Cartilage_H3K27ac_1	Cartilage_H3K4me3_1	Cartilage_ATAC_1	Cartilage_RNA_1	Cartilage_H3K27ac_2	Cartilage_H3K4me3_2	Cartilage_ATAC_2	Cartilage_RNA_2	Cecum_H3K27ac_1	Cecum_H3K4me3_1	Cecum_ATAC_1	Cecum_RNA_1	Cecum_H3K27ac_2	Cecum_H3K4me3_2	Cecum_ATAC_2	Cecum_RNA_2	Hypophysis_H3K27ac_1	Hypophysis_H3K4me3_1	Hypophysis_ATAC_1	Hypophysis_RNA_1	Hypophysis_H3K27ac_2	Hypophysis_H3K4me3_2	Hypophysis_ATAC_2	Hypophysis_RNA_2	Hypothalamus_H3K27ac_1	Hypothalamus_H3K4me3_1	Hypothalamus_ATAC_1	Hypothalamus_RNA_1	Hypothalamus_H3K27ac_2	Hypothalamus_H3K4me3_2	Hypothalamus_ATAC_2	Hypothalamus_RNA_2	Liver_H3K27ac_1	Liver_H3K4me3_1	Liver_ATAC_1	Liver_RNA_1	Liver_H3K27ac_2	Liver_H3K4me3_2	Liver_ATAC_2	Liver_RNA_2	Muscle_H3K27ac_1	Muscle_H3K4me3_1	Muscle_ATAC_1	Muscle_RNA_1	Muscle_H3K27ac_2	Muscle_H3K4me3_2	Muscle_ATAC_2	Muscle_RNA_2	Rumen_H3K27ac_1
Cartilage_H3K27ac_1	1	0.738048	0.641786	0.155978	0.893225	0.693839	0.637485	0.122706	0.761804	0.657019	0.745894	0.101854	0.743712	0.66492	0.742725	0.101941	0.540924	0.668966	0.705451	-0.00214641	0.735366	0.691895	0.671235	0.0224027	0.756709	0.678825	0.693668	-0.00962519	0.760114	0.705154	0.681855	0.0285357	0.564107	0.599747	0.702947	0.0384031	0.480089	0.671324	0.683042	0.0824485	0.786109	0.715099	0.689013	0.0482869	0.791776	0.716001	0.691186	0.02836	0.82558
Cartilage_H3K4me3_1	0.738048	1	0.485926	0.105196	0.722661	0.879145	0.463359	0.0644646	0.720595	0.86667	0.68235	0.119976	0.700335	0.850711	0.66932	0.137959	0.433083	0.842105	0.654359	0.0558926	0.621764	0.853533	0.638237	0.0659529	0.625354	0.857268	0.634536	0.0206248	0.627694	0.856908	0.560398	0.0585137	0.490476	0.844518	0.615644	0.0557083	0.420125	0.85254	0.64667	0.13357	0.66183	0.825389	0.54808	0.02467	0.669095	0.853622	0.579181	0.0372489	0.699135
Cartilage_ATAC_1	0.641786	0.485926	1	0.136528	0.666888	0.459897	0.856652	0.124824	0.486598	0.412525	0.682259	0.126088	0.549211	0.475763	0.691785	0.120713	0.501364	0.441144	0.689175	0.0399475	0.536625	0.45769	0.651794	0.0680163	0.540713	0.444418	0.638354	0.0301911	0.573425	0.488686	0.773006	0.0632007	0.495172	0.362408	0.744682	0.0386588	0.415506	0.44144	0.665942	0.0753235	0.564867	0.516303	0.778105	0.0758032	0.587904	0.49286	0.766722	0.0606857	0.56935
Cartilage_RNA_1	0.155978	0.105196	0.136528	1	0.145671	0.0879908	0.137729	0.881254	0.0694979	0.0739127	0.110281	0.696377	0.0768526	0.0810209	0.108025	0.697076	-0.0121207	0.0865346	0.123622	0.57215	0.112872	0.0993611	0.144389	0.59415	0.107241	0.0883796	0.103769	0.621388	0.104338	0.092079	0.121397	0.623639	-0.00260998	0.0762214	0.111987	0.615122	-0.0534392	0.0832826	0.101722	0.637994	0.125583	0.115703	0.133091	0.618737	0.127637	0.11227	0.112765	0.617123	0.133909
Cartilage_H3K27ac_2	0.893225	0.722661	0.666888	0.145671	1	0.691448	0.675764	0.119294	0.724023	0.635706	0.711457	0.0882239	0.743635	0.674469	0.724438	0.0908437	0.587634	0.649984	0.690973	0.000990808	0.730209	0.678046	0.653115	0.0255481	0.746116	0.661108	0.653284	-0.00759103	0.766519	0.701197	0.697422	0.0310804	0.603067	0.56632	0.701481	0.0270924	0.529862	0.657866	0.664477	0.0694307	0.770615	0.711059	0.700975	0.0438582	0.788595	0.706226	0.698068	0.0237486	0.802509
Cartilage_H3K4me3_2	0.693839	0.879145	0.459897	0.0879908	0.691448	1	0.441348	0.0567716	0.685038	0.840857	0.636782	0.104931	0.663652	0.830141	0.625515	0.123761	0.431905	0.81247	0.612549	0.0561903	0.580979	0.821011	0.593596	0.0639355	0.585381	0.826661	0.596423	0.0220389	0.590348	0.828204	0.527657	0.0582182	0.490194	0.825132	0.57768	0.0481026	0.43634	0.826918	0.615887	0.121345	0.621655	0.788707	0.510431	0.016576	0.628796	0.821243	0.548458	0.0344272	0.657112
Cartilage_ATAC_2	0.637485	0.463359	0.856652	0.137729	0.675764	0.441348	1	0.128875	0.475914	0.393772	0.674196	0.129263	0.555961	0.473421	0.701274	0.126308	0.510745	0.42788	0.687213	0.0330008	0.560062	0.453865	0.659689	0.0676556	0.555359	0.431412	0.616196	0.0247586	0.595958	0.484328	0.792414	0.0618257	0.498643	0.329556	0.74592	0.0377838	0.41824	0.428328	0.659438	0.079994	0.572363	0.514211	0.790522	0.0809822	0.603277	0.488595	0.773324	0.0615978	0.572814
Cartilage_RNA_2	0.122706	0.0644646	0.124824	0.881254	0.119294	0.0567716	0.128875	1	0.0373395	0.0296261	0.0763783	0.671528	0.0366731	0.035659	0.0750905	0.684923	-0.0204668	0.042081	0.0908098	0.576321	0.0752761	0.0515323	0.111089	0.611759	0.0750236	0.0430518	0.0848803	0.622861	0.0733749	0.0474004	0.100095	0.633609	-0.0108578	0.0393815	0.0835956	0.605126	-0.0490104	0.0391967	0.0829795	0.625077	0.0886675	0.0639729	0.106573	0.606952	0.0892351	0.0649963	0.0960035	0.629932	0.0974659
Cecum_H3K27ac_1	0.761804	0.720595	0.486598	0.0694979	0.724023	0.685038	0.475914	0.0373395	1	0.764695	0.826646	0.147288	0.857565	0.727629	0.794631	0.146828	0.446652	0.694594	0.655539	-0.0120438	0.665741	0.708538	0.636974	0.00434458	0.683497	0.700852	0.661721	-0.0374178	0.673074	0.707338	0.577734	0.000185931	0.523878	0.679503	0.651941	0.0494772	0.449233	0.721101	0.677929	0.0985488	0.726168	0.701897	0.578265	0.0138083	0.736479	0.727697	0.608524	0.0193405	0.820817
Cecum_H3K4me3_1	0.657019	0.86667	0.412525	0.0739127	0.635706	0.840857	0.393772	0.0296261	0.764695	1	0.708116	0.165804	0.748296	0.88481	0.688292	0.1847	0.370252	0.844945	0.633299	0.0672227	0.599479	0.858712	0.633935	0.0758147	0.588665	0.85551	0.602113	0.0155107	0.58516	0.847909	0.513642	0.0529438	0.446347	0.862052	0.590373	0.0715861	0.370832	0.867485	0.62826	0.157901	0.62121	0.815673	0.500952	0.0173866	0.638783	0.852977	0.534034	0.0384786	0.678042
Cecum_ATAC_1	0.745894	0.68235	0.682259	0.110281	0.711457	0.636782	0.674196	0.0763783	0.826646	0.708116	1	0.18871	0.818746	0.689142	0.945243	0.188034	0.425846	0.684964	0.835578	0.0251127	0.688618	0.705714	0.808845	0.0526983	0.680911	0.679787	0.797812	-0.00467173	0.685745	0.696722	0.748307	0.0379626	0.465028	0.617819	0.834681	0.0669096	0.354116	0.678734	0.822174	0.127453	0.721532	0.713787	0.773693	0.0602345	0.734725	0.71578	0.788412	0.0473374	0.775652
Cecum_RNA_1	0.101854	0.119976	0.126088	0.696377	0.0882239	0.104931	0.129263	0.671528	0.147288	0.165804	0.18871	1	0.157635	0.17183	0.174371	0.891149	-0.0237229	0.142787	0.163177	0.598874	0.126334	0.152991	0.193576	0.612802	0.0970604	0.133941	0.120656	0.599152	0.0926982	0.130214	0.128685	0.60763	0.00671809	0.151377	0.147174	0.648437	-0.0585896	0.144591	0.139593	0.704471	0.0990436	0.138966	0.134235	0.57176	0.109527	0.148081	0.120643	0.586977	0.13469
Cecum_H3K27ac_2	0.743712	0.700335	0.549211	0.0768526	0.743635	0.663652	0.555961	0.0366731	0.857565	0.748296	0.818746	0.157635	1	0.774053	0.825211	0.163436	0.500238	0.690026	0.689755	-0.00784117	0.694666	0.72638	0.668916	0.0133142	0.693096	0.698883	0.62131	-0.0393203	0.71505	0.733412	0.652421	0.00381808	0.542094	0.620392	0.712037	0.0447588	0.46205	0.720406	0.685886	0.105082	0.726683	0.758311	0.659335	0.0212553	0.77427	0.753546	0.660513	0.00868902	0.78905
Cecum_H3K4me3_2	0.66492	0.850711	0.475763	0.0810209	0.674469	0.830141	0.473421	0.035659	0.727629	0.88481	0.689142	0.17183	0.774053	1	0.693664	0.192939	0.435553	0.829253	0.649851	0.0771831	0.6231	0.854873	0.651114	0.0881087	0.604063	0.841399	0.564549	0.0217892	0.624155	0.856811	0.564375	0.0618368	0.504176	0.817619	0.621931	0.0704644	0.420311	0.857745	0.622315	0.158631	0.635862	0.832578	0.557263	0.0287486	0.671471	0.859357	0.568418	0.0411892	0.673086
Cecum_ATAC_2	0.742725	0.66932	0.691785	0.108025	0.724438	0.625515	0.701274	0.0750905	0.794631	0.688292	0.945243	0.174371	0.825211	0.693664	1	0.179059	0.471748	0.673583	0.834087	0.0157705	0.702378	0.70473	0.802548	0.0471498	0.688669	0.67096	0.778411	-0.0120078	0.710378	0.703968	0.783571	0.0346752	0.496141	0.581133	0.853301	0.0546579	0.38924	0.67255	0.827881	0.122706	0.720173	0.726448	0.795628	0.0563137	0.749248	0.719344	0.810076	0.0381149	0.761743
Cecum_RNA_2	0.101941	0.137959	0.120713	0.697076	0.0908437	0.123761	0.126308	0.684923	0.146828	0.1847	0.188034	0.891149	0.163436	0.192939	0.179059	1	-0.0234728	0.161015	0.166563	0.598596	0.12801	0.173189	0.20026	0.627831	0.0951277	0.15265	0.121446	0.595857	0.0933623	0.148917	0.129339	0.618658	0.0067681	0.171995	0.148736	0.649554	-0.0582828	0.166821	0.147501	0.727485	0.0981524	0.155946	0.132763	0.574904	0.112063	0.168066	0.123976	0.603199	0.133185
Hypophysis_H3K27ac_1	0.540924	0.433083	0.501364	-0.0121207	0.587634	0.431905	0.510745	-0.0204668	0.446652	0.370252	0.425846	-0.0237229	0.500238	0.435553	0.471748	-0.0234728	1	0.404003	0.465149	-0.0390105	0.524532	0.420204	0.382457	-0.0335002	0.503352	0.398393	0.426109	-0.0351411	0.536617	0.449317	0.584278	-0.0157446	0.632348	0.292507	0.509984	-0.0542915	0.643776	0.399275	0.465459	-0.0383605	0.47982	0.449194	0.502781	-0.034807	0.509907	0.422347	0.519834	-0.0577898	0.482086
Hypophysis_H3K4me3_1	0.668966	0.842105	0.441144	0.0865346	0.649984	0.81247	0.42788	0.042081	0.694594	0.844945	0.684964	0.142787	0.690026	0.829253	0.673583	0.161015	0.404003	1	0.724014	0.137839	0.705976	0.901444	0.726524	0.147375	0.634147	0.85739	0.654167	0.0541991	0.628306	0.850198	0.564031	0.0820158	0.424894	0.810935	0.615671	0.0676811	0.339991	0.828136	0.636534	0.151587	0.641503	0.817614	0.551453	0.0401683	0.656366	0.839041	0.572396	0.0526502	0.67465
Hypophysis_ATAC_1	0.705451	0.654359	0.689175	0.123622	0.690973	0.612549	0.687213	0.0908098	0.655539	0.633299	0.835578	0.163177	0.689755	0.649851	0.834087	0.166563	0.465149	0.724014	1	0.14441	0.793913	0.752998	0.932054	0.16767	0.690073	0.678139	0.807557	0.064001	0.701407	0.703499	0.779386	0.0928259	0.428307	0.563262	0.820797	0.0658612	0.308951	0.63788	0.77924	0.129704	0.707517	0.720488	0.808193	0.10069	0.721631	0.706243	0.800483	0.0776395	0.702776
Hypophysis_RNA_1	-0.00214641	0.0558926	0.0399475	0.57215	0.000990808	0.0561903	0.0330008	0.576321	-0.0120438	0.0672227	0.0251127	0.598874	-0.00784117	0.0771831	0.0157705	0.598596	-0.0390105	0.137839	0.14441	1	0.165712	0.14389	0.209087	0.882523	0.030485	0.0851598	0.0584125	0.73333	0.0181691	0.0718765	0.03145	0.665531	-0.0430596	0.0874878	0.0251035	0.545191	-0.0879627	0.0631283	0.0265136	0.535424	0.00586322	0.0543408	0.0360079	0.525772	0.00453046	0.0664421	0.025722	0.556932	-0.00450213
Hypophysis_H3K27ac_2	0.735366	0.621764	0.536625	0.112872	0.730209	0.580979	0.560062	0.0752761	0.665741	0.599479	0.688618	0.126334	0.694666	0.6231	0.702378	0.12801	0.524532	0.705976	0.793913	0.165712	1	0.754128	0.796924	0.187477	0.750475	0.651932	0.675686	0.0621601	0.747592	0.678394	0.665962	0.0799751	0.458951	0.517308	0.667657	0.0550578	0.364756	0.610666	0.624736	0.102906	0.718407	0.689297	0.668879	0.0833581	0.744122	0.678226	0.650259	0.0614655	0.73587
Hypophysis_H3K4me3_2	0.691895	0.853533	0.45769	0.0993611	0.678046	0.821011	0.453865	0.0515323	0.708538	0.858712	0.705714	0.152991	0.72638	0.854873	0.70473	0.173189	0.420204	0.901444	0.752998	0.14389	0.754128	1	0.760198	0.159258	0.670375	0.878182	0.668317	0.0571377	0.6708	0.880177	0.596573	0.0875977	0.432283	0.808786	0.646647	0.0728445	0.338994	0.847066	0.655808	0.163353	0.670352	0.851784	0.586197	0.0484759	0.694905	0.870595	0.598851	0.0564908	0.700205
Hypophysis_ATAC_2	0.671235	0.638237	0.651794	0.144389	0.653115	0.593596	0.659689	0.111089	0.636974	0.633935	0.808845	0.193576	0.668916	0.651114	0.802548	0.20026	0.382457	0.726524	0.932054	0.209087	0.796924	0.760198	1	0.236973	0.66698	0.676739	0.769294	0.0951827	0.671311	0.693895	0.736172	0.122876	0.36949	0.574601	0.771013	0.0954911	0.235206	0.636332	0.733124	0.164416	0.683416	0.702396	0.767134	0.126995	0.699509	0.700226	0.753234	0.11591	0.682766
Hypophysis_RNA_2	0.0224027	0.0659529	0.0680163	0.59415	0.0255481	0.0639355	0.0676556	0.611759	0.00434458	0.0758147	0.0526983	0.612802	0.0133142	0.0881087	0.0471498	0.627831	-0.0335002	0.147375	0.16767	0.882523	0.187477	0.159258	0.236973	1	0.0579886	0.0975536	0.0843757	0.739857	0.0467841	0.0875723	0.0661789	0.690921	-0.037069	0.0958249	0.0547823	0.556481	-0.0893655	0.076124	0.053935	0.560073	0.0285996	0.0724411	0.0680258	0.540195	0.0311267	0.0844164	0.057137	0.583519	0.0221244
Hypothalamus_H3K27ac_1	0.756709	0.625354	0.540713	0.107241	0.746116	0.585381	0.555359	0.0750236	0.683497	0.588665	0.680911	0.0970604	0.693096	0.604063	0.688669	0.0951277	0.503352	0.634147	0.690073	0.030485	0.750475	0.670375	0.66698	0.0579886	1	0.689536	0.75903	0.0810873	0.90535	0.723518	0.713931	0.137656	0.488663	0.507693	0.654085	0.0310307	0.406358	0.598488	0.616159	0.0668816	0.726983	0.670632	0.65005	0.0614591	0.74685	0.661883	0.640911	0.0355296	0.755669
Hypothalamus_H3K4me3_1	0.678825	0.857268	0.444418	0.0883796	0.661108	0.826661	0.431412	0.0430518	0.700852	0.85551	0.679787	0.133941	0.698883	0.841399	0.67096	0.15265	0.398393	0.85739	0.678139	0.0851598	0.651932	0.878182	0.676739	0.0975536	0.689536	1	0.6822	0.0643306	0.68674	0.895132	0.589141	0.109677	0.44009	0.819558	0.613182	0.0579928	0.357684	0.84089	0.631851	0.143208	0.649688	0.830425	0.548182	0.0331484	0.666912	0.854881	0.571171	0.0438168	0.682958
Hypothalamus_ATAC_1	0.693668	0.634536	0.638354	0.103769	0.653284	0.596423	0.616196	0.0848803	0.661721	0.602113	0.797812	0.120656	0.62131	0.564549	0.778411	0.121446	0.426109	0.654167	0.807557	0.0584125	0.675686	0.668317	0.769294	0.0843757	0.75903	0.6822	1	0.071732	0.741407	0.689546	0.785372	0.116189	0.404168	0.561002	0.754496	0.0432776	0.327183	0.597708	0.766773	0.0899796	0.667127	0.650993	0.715571	0.0715986	0.665197	0.64815	0.756161	0.0640974	0.693154
Hypothalamus_RNA_1	-0.00962519	0.0206248	0.0301911	0.621388	-0.00759103	0.0220389	0.0247586	0.622861	-0.0374178	0.0155107	-0.00467173	0.599152	-0.0393203	0.0217892	-0.0120078	0.595857	-0.0351411	0.0541991	0.064001	0.73333	0.0621601	0.0571377	0.0951827	0.739857	0.0810873	0.0643306	0.071732	1	0.0636909	0.0596052	0.0473406	0.839771	-0.0353207	0.0357289	0.00436195	0.538331	-0.0640694	0.0162255	0.00175841	0.523335	-0.00759187	0.0144879	0.0184883	0.554248	-0.010594	0.0228143	0.0104564	0.566981	-0.0184691
Hypothalamus_H3K27ac_2	0.760114	0.627694	0.573425	0.104338	0.766519	0.590348	0.595958	0.0733749	0.673074	0.58516	0.685745	0.0926982	0.71505	0.624155	0.710378	0.0933623	0.536617	0.628306	0.701407	0.0181691	0.747592	0.6708	0.671311	0.0467841	0.90535	0.68674	0.741407	0.0636909	1	0.742147	0.750275	0.132554	0.522331	0.489498	0.68506	0.0242205	0.439966	0.603641	0.632459	0.0654153	0.736581	0.692532	0.687058	0.0600501	0.76724	0.677215	0.672664	0.0289297	0.753198
Hypothalamus_H3K4me3_2	0.705154	0.856908	0.488686	0.092079	0.701197	0.828204	0.484328	0.0474004	0.707338	0.847909	0.696722	0.130214	0.733412	0.856811	0.703968	0.148917	0.449317	0.850198	0.703499	0.0718765	0.678394	0.880177	0.693895	0.0875723	0.723518	0.895132	0.689546	0.0596052	0.742147	1	0.641827	0.114051	0.486017	0.793406	0.654349	0.0519125	0.400802	0.841935	0.656339	0.137019	0.680342	0.853518	0.599257	0.0363407	0.708129	0.86984	0.613898	0.0391817	0.703928
Hypothalamus_ATAC_2	0.681855	0.560398	0.773006	0.121397	0.697422	0.527657	0.792414	0.100095	0.577734	0.513642	0.748307	0.128685	0.652421	0.564375	0.783571	0.129339	0.584278	0.564031	0.779386	0.03145	0.665962	0.596573	0.736172	0.0661789	0.713931	0.589141	0.785372	0.0473406	0.750275	0.641827	1	0.100101	0.535824	0.426365	0.814104	0.0316001	0.462523	0.540529	0.747731	0.0898877	0.651045	0.639442	0.817911	0.0761306	0.688817	0.608185	0.822909	0.0494229	0.652512
Hypothalamus_RNA_2	0.0285357	0.0585137	0.0632007	0.623639	0.0310804	0.0582182	0.0618257	0.633609	0.000185931	0.0529438	0.0379626	0.60763	0.00381808	0.0618368	0.0346752	0.618658	-0.0157446	0.0820158	0.0928259	0.665531	0.0799751	0.0875977	0.122876	0.690921	0.137656	0.109677	0.116189	0.839771	0.132554	0.114051	0.100101	1	-0.0126495	0.0681329	0.0461422	0.52521	-0.0439078	0.0548959	0.0461038	0.544715	0.0311926	0.0576006	0.0569663	0.549664	0.0328312	0.0664609	0.0533293	0.571689	0.0199587
Liver_H3K27ac_1	0.564107	0.490476	0.495172	-0.00260998	0.603067	0.490194	0.498643	-0.0108578	0.523878	0.446347	0.465028	0.00671809	0.542094	0.504176	0.496141	0.0067681	0.632348	0.424894	0.428307	-0.0430596	0.458951	0.432283	0.36949	-0.037069	0.488663	0.44009	0.404168	-0.0353207	0.522331	0.486017	0.535824	-0.0126495	1	0.406459	0.534113	0.000808047	0.658936	0.484488	0.507889	0.0140498	0.50949	0.473165	0.484587	-0.0285055	0.530853	0.471955	0.505159	-0.0333857	0.523426
Liver_H3K4me3_1	0.599747	0.844518	0.362408	0.0762214	0.56632	0.825132	0.329556	0.0393815	0.679503	0.862052	0.617819	0.151377	0.620392	0.817619	0.581133	0.171995	0.292507	0.810935	0.563262	0.0874878	0.517308	0.808786	0.574601	0.0958249	0.507693	0.819558	0.561002	0.0357289	0.489498	0.793406	0.426365	0.0681329	0.406459	1	0.542055	0.13163	0.330511	0.863899	0.611301	0.203502	0.557207	0.749921	0.417265	0.0273023	0.555761	0.802867	0.465017	0.0675005	0.606015
Liver_ATAC_1	0.702947	0.615644	0.744682	0.111987	0.701481	0.57768	0.74592	0.0835956	0.651941	0.590373	0.834681	0.147174	0.712037	0.621931	0.853301	0.148736	0.509984	0.615671	0.820797	0.0251035	0.667657	0.646647	0.771013	0.0547823	0.654085	0.613182	0.754496	0.00436195	0.68506	0.654349	0.814104	0.0461422	0.534113	0.542055	1	0.100559	0.42902	0.632861	0.900058	0.150786	0.687288	0.691095	0.832824	0.071727	0.717474	0.667031	0.836482	0.0489871	0.68829
Liver_RNA_1	0.0384031	0.0557083	0.0386588	0.615122	0.0270924	0.0481026	0.0377838	0.605126	0.0494772	0.0715861	0.0669096	0.648437	0.0447588	0.0704644	0.0546579	0.649554	-0.0542915	0.0676811	0.0658612	0.545191	0.0550578	0.0728445	0.0954911	0.556481	0.0310307	0.0579928	0.0432776	0.538331	0.0242205	0.0519125	0.0316001	0.52521	0.000808047	0.13163	0.100559	1	-0.0566829	0.100487	0.121601	0.810234	0.0540379	0.0646754	0.0517887	0.567278	0.0538394	0.074378	0.0432848	0.581408	0.0567441
Liver_H3K27ac_2	0.480089	0.420125	0.415506	-0.0534392	0.529862	0.43634	0.41824	-0.0490104	0.449233	0.370832	0.354116	-0.0585896	0.46205	0.420311	0.38924	-0.0582828	0.643776	0.339991	0.308951	-0.0879627	0.364756	0.338994	0.235206	-0.0893655	0.406358	0.357684	0.327183	-0.0640694	0.439966	0.400802	0.462523	-0.0439078	0.658936	0.330511	0.42902	-0.0566829	1	0.401976	0.425853	-0.0547748	0.416206	0.382279	0.379694	-0.0725474	0.43872	0.380004	0.423775	-0.0739656	0.433975
Liver_H3K4me3_2	0.671324	0.85254	0.44144	0.0832826	0.657866	0.826918	0.428328	0.0391967	0.721101	0.867485	0.678734	0.144591	0.720406	0.857745	0.67255	0.166821	0.399275	0.828136	0.63788	0.0631283	0.610666	0.847066	0.636332	0.076124	0.598488	0.84089	0.597708	0.0162255	0.603641	0.841935	0.540529	0.0548959	0.484488	0.863899	0.632861	0.100487	0.401976	1	0.667474	0.189232	0.637372	0.817293	0.529991	0.026376	0.661114	0.850967	0.55922	0.0455424	0.675173
Liver_ATAC_2	0.683042	0.64667	0.665942	0.101722	0.664477	0.615887	0.659438	0.0829795	0.677929	0.62826	0.822174	0.139593	0.685886	0.622315	0.827881	0.147501	0.465459	0.636534	0.77924	0.0265136	0.624736	0.655808	0.733124	0.053935	0.616159	0.631851	0.766773	0.00175841	0.632459	0.656339	0.747731	0.0461038	0.507889	0.611301	0.900058	0.121601	0.425853	0.667474	1	0.185996	0.662	0.677515	0.750014	0.0667424	0.67872	0.671477	0.792206	0.062425	0.675256
Liver_RNA_2	0.0824485	0.13357	0.0753235	0.637994	0.0694307	0.121345	0.079994	0.625077	0.0985488	0.157901	0.127453	0.704471	0.105082	0.158631	0.122706	0.727485	-0.0383605	0.151587	0.129704	0.535424	0.102906	0.163353	0.164416	0.560073	0.0668816	0.143208	0.0899796	0.523335	0.0654153	0.137019	0.0898877	0.544715	0.0140498	0.203502	0.150786	0.810234	-0.0547748	0.189232	0.185996	1	0.0924811	0.150336	0.1035	0.559164	0.1015	0.162748	0.097115	0.588022	0.0983215
Muscle_H3K27ac_1	0.786109	0.66183	0.564867	0.125583	0.770615	0.621655	0.572363	0.0886675	0.726168	0.62121	0.721532	0.0990436	0.726683	0.635862	0.720173	0.0981524	0.47982	0.641503	0.707517	0.00586322	0.718407	0.670352	0.683416	0.0285996	0.726983	0.649688	0.667127	-0.00759187	0.736581	0.680342	0.651045	0.0311926	0.50949	0.557207	0.687288	0.0540379	0.416206	0.637372	0.662	0.0924811	1	0.756172	0.764024	0.17633	0.908265	0.751532	0.748855	0.149287	0.811021
Muscle_H3K4me3_1	0.715099	0.825389	0.516303	0.115703	0.711059	0.788707	0.514211	0.0639729	0.701897	0.815673	0.713787	0.138966	0.758311	0.832578	0.726448	0.155946	0.449194	0.817614	0.720488	0.0543408	0.689297	0.851784	0.702396	0.0724411	0.670632	0.830425	0.650993	0.0144879	0.692532	0.853518	0.639442	0.0576006	0.473165	0.749921	0.691095	0.0646754	0.382279	0.817293	0.677515	0.150336	0.756172	1	0.688529	0.104799	0.785935	0.893251	0.688273	0.0924108	0.725854
Muscle_ATAC_1	0.689013	0.54808	0.778105	0.133091	0.700975	0.510431	0.790522	0.106573	0.578265	0.500952	0.773693	0.134235	0.659335	0.557263	0.795628	0.132763	0.502781	0.551453	0.808193	0.0360079	0.668879	0.586197	0.767134	0.0680258	0.65005	0.548182	0.715571	0.0184883	0.687058	0.599257	0.817911	0.0569663	0.484587	0.417265	0.832824	0.0517887	0.379694	0.529991	0.750014	0.1035	0.764024	0.688529	1	0.157767	0.785048	0.649012	0.912365	0.122457	0.679222
Muscle_RNA_1	0.0482869	0.02467	0.0758032	0.618737	0.0438582	0.016576	0.0809822	0.606952	0.0138083	0.0173866	0.0602345	0.57176	0.0212553	0.0287486	0.0563137	0.574904	-0.034807	0.0401683	0.10069	0.525772	0.0833581	0.0484759	0.126995	0.540195	0.0614591	0.0331484	0.0715986	0.554248	0.0600501	0.0363407	0.0761306	0.549664	-0.0285055	0.0273023	0.071727	0.567278	-0.0725474	0.026376	0.0667424	0.559164	0.17633	0.104799	0.157767	1	0.165121	0.0982259	0.128567	0.837036	0.0748131
Muscle_H3K27ac_2	0.791776	0.669095	0.587904	0.127637	0.788595	0.628796	0.603277	0.0892351	0.736479	0.638783	0.734725	0.109527	0.77427	0.671471	0.749248	0.112063	0.509907	0.656366	0.721631	0.00453046	0.744122	0.694905	0.699509	0.0311267	0.74685	0.666912	0.665197	-0.010594	0.76724	0.708129	0.688817	0.0328312	0.530853	0.555761	0.717474	0.0538394	0.43872	0.661114	0.67872	0.1015	0.908265	0.785935	0.785048	0.165121	1	0.780085	0.773171	0.143603	0.817614
Muscle_H3K4me3_2	0.716001	0.853622	0.49286	0.11227	0.706226	0.821243	0.488595	0.0649963	0.727697	0.852977	0.71578	0.148081	0.753546	0.859357	0.719344	0.168066	0.422347	0.839041	0.706243	0.0664421	0.678226	0.870595	0.700226	0.0844164	0.661883	0.854881	0.64815	0.0228143	0.677215	0.86984	0.608185	0.0664609	0.471955	0.802867	0.667031	0.074378	0.380004	0.850967	0.671477	0.162748	0.751532	0.893251	0.649012	0.0982259	0.780085	1	0.663035	0.10593	0.731121
Muscle_ATAC_2	0.691186	0.579181	0.766722	0.112765	0.698068	0.548458	0.773324	0.0960035	0.608524	0.534034	0.788412	0.120643	0.660513	0.568418	0.810076	0.123976	0.519834	0.572396	0.800483	0.025722	0.650259	0.598851	0.753234	0.057137	0.640911	0.571171	0.756161	0.0104564	0.672664	0.613898	0.822909	0.0533293	0.505159	0.465017	0.836482	0.0432848	0.423775	0.55922	0.792206	0.097115	0.748855	0.688273	0.912365	0.128567	0.773171	0.663035	1	0.116328	0.681632
Muscle_RNA_2	0.02836	0.0372489	0.0606857	0.617123	0.0237486	0.0344272	0.0615978	0.629932	0.0193405	0.0384786	0.0473374	0.586977	0.00868902	0.0411892	0.0381149	0.603199	-0.0577898	0.0526502	0.0776395	0.556932	0.0614655	0.0564908	0.11591	0.583519	0.0355296	0.0438168	0.0640974	0.566981	0.0289297	0.0391817	0.0494229	0.571689	-0.0333857	0.0675005	0.0489871	0.581408	-0.0739656	0.0455424	0.062425	0.588022	0.149287	0.0924108	0.122457	0.837036	0.143603	0.10593	0.116328	1	0.0642008
Rumen_H3K27ac_1	0.82558	0.699135	0.56935	0.133909	0.802509	0.657112	0.572814	0.0974659	0.820817	0.678042	0.775652	0.13469	0.78905	0.673086	0.761743	0.133185	0.482086	0.67465	0.702776	-0.00450213	0.73587	0.700205	0.682766	0.0221244	0.755669	0.682958	0.693154	-0.0184691	0.753198	0.703928	0.652512	0.0199587	0.523426	0.606015	0.68829	0.0567441	0.433975	0.675173	0.675256	0.0983215	0.811021	0.725854	0.679222	0.0748131	0.817614	0.731121	0.681632	0.0642008	1
Rumen_H3K4me3_1	0.694502	0.877392	0.446721	0.101141	0.674999	0.847491	0.434481	0.051923	0.740627	0.888183	0.702767	0.158543	0.727907	0.870016	0.68744	0.176782	0.377944	0.855493	0.664357	0.0690519	0.63545	0.873964	0.666248	0.0823596	0.625775	0.868504	0.624011	0.0220682	0.627773	0.866647	0.546513	0.0602867	0.448474	0.852901	0.612473	0.0749928	0.357965	0.86516	0.635016	0.160437	0.668108	0.842645	0.548303	0.0420474	0.681036	0.873301	0.568557	0.0572355	0.736321
Rumen_ATAC_1	0.717567	0.637483	0.723757	0.113479	0.706151	0.60238	0.714604	0.089627	0.693347	0.61208	0.854837	0.147811	0.713672	0.619159	0.854692	0.148077	0.484314	0.630977	0.82069	0.0215678	0.657739	0.650424	0.769124	0.0491286	0.652986	0.625445	0.788707	-0.00236424	0.67241	0.655875	0.78662	0.0396122	0.482782	0.540826	0.829598	0.0475118	0.397388	0.612243	0.803918	0.0977355	0.708234	0.689808	0.807072	0.0821422	0.722031	0.673649	0.826769	0.0650571	0.773559
Rumen_RNA_1	0.0585979	0.0604152	0.0772459	0.685052	0.0551607	0.0501305	0.0796993	0.665276	0.0579462	0.0766968	0.0982778	0.746108	0.0709741	0.0871751	0.0881505	0.745451	-0.0452946	0.083613	0.110143	0.608043	0.0933924	0.0948568	0.139937	0.61818	0.0661674	0.073882	0.0696998	0.608985	0.0637187	0.0718592	0.0704363	0.596233	-0.0314993	0.0723827	0.0813122	0.638595	-0.0844157	0.0677392	0.0702237	0.632527	0.0816782	0.0911199	0.0964074	0.629135	0.08506	0.0934972	0.0767203	0.629197	0.131893
Rumen_H3K27ac_2	0.836167	0.713111	0.601629	0.139177	0.826587	0.67378	0.611395	0.104116	0.814007	0.684604	0.800955	0.138642	0.810124	0.694575	0.798349	0.141089	0.513656	0.690975	0.742143	0.00193259	0.757371	0.722683	0.712755	0.0323982	0.770507	0.697127	0.710136	-0.00668622	0.781299	0.729929	0.694047	0.0325335	0.539824	0.599188	0.729897	0.0539002	0.449735	0.687342	0.706602	0.0993875	0.824685	0.755134	0.725505	0.0834929	0.841274	0.754919	0.726408	0.0664687	0.924896
Rumen_H3K4me3_2	0.740544	0.844877	0.523177	0.123261	0.735682	0.80842	0.525936	0.0712303	0.750002	0.849241	0.759329	0.168405	0.797088	0.861463	0.767856	0.186429	0.446199	0.841212	0.738185	0.0591545	0.715514	0.879518	0.724547	0.0811366	0.695236	0.849304	0.667169	0.0176287	0.71543	0.872458	0.648218	0.0601848	0.477161	0.771278	0.705011	0.0737503	0.381093	0.840804	0.692717	0.160346	0.725525	0.878569	0.658232	0.0610312	0.761521	0.884229	0.661574	0.0558499	0.783655
Rumen_ATAC_2	0.705097	0.577413	0.76058	0.143836	0.713753	0.537966	0.781571	0.116374	0.631078	0.550118	0.821266	0.17284	0.712086	0.601543	0.846991	0.172944	0.491131	0.587398	0.822181	0.0360885	0.683229	0.624454	0.786151	0.0737299	0.665093	0.583228	0.735393	0.00898754	0.70389	0.63419	0.829535	0.0533667	0.480175	0.454163	0.842026	0.0581539	0.373456	0.566759	0.768237	0.114549	0.702151	0.678343	0.849116	0.105759	0.735292	0.647729	0.83468	0.0758636	0.741998
Rumen_RNA_2	0.0624059	0.0916693	0.0799993	0.602774	0.0591659	0.0825975	0.0843291	0.600406	0.0834113	0.123469	0.120327	0.71796	0.0993553	0.136612	0.112116	0.730648	-0.0522706	0.129019	0.135887	0.595542	0.117988	0.141461	0.179715	0.612245	0.0732375	0.11298	0.0825974	0.555068	0.0717014	0.108506	0.0770865	0.558563	-0.0244062	0.123843	0.0973479	0.611363	-0.0867259	0.113559	0.0931157	0.63422	0.0740019	0.112039	0.0953704	0.545595	0.0846493	0.124294	0.0817409	0.576051	0.129382
Spleen_H3K27ac_1	0.760529	0.731566	0.502775	0.0930479	0.72892	0.692408	0.502133	0.0527593	0.824256	0.755007	0.751248	0.141708	0.781108	0.740762	0.742294	0.149037	0.439125	0.703677	0.653257	0.00632817	0.673533	0.724098	0.647695	0.0242679	0.687842	0.719988	0.641629	-0.0155276	0.68034	0.729364	0.590429	0.0209501	0.537783	0.693058	0.647194	0.0530419	0.442442	0.749507	0.653695	0.119899	0.712502	0.71832	0.586043	0.0234278	0.738972	0.74862	0.603585	0.0277738	0.773693
Spleen_H3K4me3_1	0.667975	0.858033	0.449803	0.0840512	0.658101	0.831921	0.437354	0.0361634	0.728016	0.885353	0.679631	0.153408	0.736727	0.886722	0.67408	0.174962	0.396215	0.831376	0.638067	0.0670404	0.609186	0.851191	0.642516	0.0774489	0.601767	0.84957	0.585653	0.0187421	0.605192	0.850839	0.539647	0.0564193	0.480258	0.845117	0.604478	0.0675149	0.393678	0.870504	0.620603	0.159243	0.631308	0.82286	0.530055	0.0206748	0.66219	0.85852	0.55179	0.0395142	0.670901
Spleen_ATAC_1	0.746556	0.666781	0.708178	0.113533	0.728041	0.618584	0.713294	0.0734634	0.723532	0.659403	0.876187	0.148961	0.76464	0.67489	0.890748	0.154487	0.486177	0.664721	0.828851	0.00715529	0.699233	0.698914	0.790537	0.0361338	0.696022	0.670979	0.774502	-0.00901181	0.720025	0.708021	0.803998	0.035343	0.505513	0.561433	0.852505	0.0402647	0.394803	0.670129	0.808023	0.113554	0.713339	0.733174	0.809025	0.056455	0.7505	0.71889	0.809184	0.025298	0.731577
Spleen_RNA_1	0.0996874	0.0741222	0.0964257	0.698186	0.079239	0.0566948	0.107321	0.684066	0.115875	0.106077	0.150162	0.724832	0.100621	0.100208	0.141559	0.73177	-0.0639853	0.0922543	0.13605	0.56281	0.11984	0.105334	0.170773	0.586715	0.101001	0.0879044	0.119448	0.581576	0.0872764	0.0840072	0.0989025	0.570466	-0.0227105	0.104084	0.113451	0.604732	-0.0945421	0.104599	0.109248	0.618918	0.0982087	0.0964314	0.115736	0.547424	0.107868	0.109116	0.0979646	0.567769	0.124656
Spleen_H3K27ac_2	0.766946	0.712751	0.510017	0.105417	0.7427	0.673679	0.514767	0.0654848	0.818199	0.73331	0.748525	0.139365	0.798896	0.728941	0.746808	0.14705	0.446032	0.685719	0.653332	-0.00539103	0.684568	0.713589	0.646773	0.017091	0.70009	0.704257	0.636471	-0.0201554	0.699154	0.722021	0.603536	0.0189821	0.530043	0.660573	0.655488	0.0541877	0.43961	0.733973	0.655286	0.118151	0.72547	0.720904	0.601607	0.0289168	0.761007	0.745154	0.615198	0.0282874	0.784405
Spleen_H3K4me3_2	0.674344	0.868952	0.437945	0.0948349	0.657406	0.8416	0.426794	0.0486427	0.741597	0.899061	0.692722	0.165581	0.736366	0.890431	0.684021	0.188753	0.370073	0.845318	0.645979	0.0739918	0.616986	0.866518	0.655144	0.0877802	0.606414	0.862508	0.601841	0.0255795	0.607946	0.861155	0.533238	0.0643395	0.460996	0.864747	0.604343	0.0773519	0.371453	0.88399	0.630834	0.17356	0.636266	0.826756	0.524501	0.0272751	0.664791	0.869956	0.550823	0.0496206	0.681958
Spleen_ATAC_2	0.754301	0.669764	0.731785	0.129502	0.736961	0.622267	0.748013	0.0929671	0.720345	0.660502	0.877769	0.166117	0.757397	0.677899	0.891268	0.172275	0.475615	0.670616	0.835001	0.0231087	0.712076	0.70525	0.812601	0.058086	0.703479	0.675138	0.779981	0.00496253	0.723803	0.709111	0.820589	0.0509092	0.498119	0.572786	0.852609	0.0540878	0.383002	0.674004	0.811082	0.130577	0.716382	0.72912	0.818501	0.0689366	0.752391	0.720206	0.819017	0.0444069	0.737797
Spleen_RNA_2	0.130834	0.160829	0.13143	0.699334	0.114658	0.144176	0.138458	0.682006	0.156031	0.198095	0.187204	0.768145	0.154314	0.197962	0.183258	0.792045	-0.032848	0.177958	0.176682	0.555626	0.146328	0.190891	0.216763	0.592253	0.12075	0.174743	0.144232	0.571363	0.112654	0.170445	0.140391	0.591415	0.0188718	0.205167	0.158297	0.605651	-0.0573454	0.201809	0.160483	0.702997	0.122499	0.173645	0.143449	0.535131	0.141246	0.195065	0.136966	0.580604	0.150244
Tailfat_H3K27ac_1	0.826286	0.682624	0.570962	0.160146	0.796329	0.639324	0.571356	0.122127	0.761121	0.632899	0.745321	0.123419	0.729782	0.627622	0.736966	0.123617	0.475684	0.632873	0.676793	-0.0164612	0.695093	0.65643	0.643001	0.0115882	0.730177	0.647942	0.67792	-0.00728488	0.732229	0.67337	0.640934	0.0325793	0.519379	0.58305	0.691299	0.0674098	0.430591	0.65093	0.681118	0.109353	0.799668	0.701747	0.675864	0.0846062	0.799383	0.704671	0.680899	0.0657358	0.832784
Tailfat_H3K4me3_1	0.739594	0.845855	0.509619	0.12548	0.72226	0.808923	0.502499	0.0766053	0.730198	0.82555	0.731145	0.144434	0.739474	0.823918	0.731902	0.162052	0.430381	0.813902	0.703897	0.0455712	0.670859	0.842979	0.685138	0.0643094	0.668158	0.830819	0.663775	0.0138579	0.683806	0.847774	0.615675	0.0556771	0.477377	0.775849	0.679582	0.0710069	0.382826	0.824581	0.684209	0.153842	0.715433	0.849563	0.628366	0.0599523	0.732766	0.860486	0.640427	0.0560148	0.742815
Tailfat_ATAC_1	0.716386	0.645375	0.728335	0.113648	0.691973	0.611508	0.695232	0.093502	0.666971	0.596145	0.816276	0.117997	0.651646	0.58207	0.798922	0.120665	0.454454	0.610231	0.770501	0.0170668	0.60269	0.618659	0.723261	0.0395582	0.619134	0.61424	0.793326	0.0027979	0.627133	0.631624	0.745407	0.0416078	0.470449	0.562616	0.796587	0.0484493	0.395579	0.604663	0.800717	0.0990094	0.687689	0.661841	0.778717	0.06818	0.685221	0.653432	0.816704	0.0637035	0.710366
Tailfat_RNA_1	0.131142	0.118133	0.141351	0.788352	0.121281	0.0995831	0.147826	0.749556	0.0831069	0.110099	0.142479	0.727672	0.106219	0.123834	0.140889	0.730917	-0.0082355	0.121675	0.157782	0.557952	0.127434	0.136435	0.178353	0.579455	0.115525	0.123479	0.115171	0.607227	0.119609	0.1289	0.142653	0.617755	0.00724659	0.115507	0.151348	0.638814	-0.0579433	0.125119	0.132237	0.69605	0.146384	0.162099	0.17018	0.655257	0.153326	0.157086	0.143073	0.646019	0.146622
Tailfat_H3K27ac_2	0.831032	0.691731	0.591744	0.16256	0.815181	0.654919	0.595398	0.128897	0.758348	0.639196	0.740248	0.127091	0.73943	0.644887	0.738374	0.129031	0.505573	0.642432	0.681075	-6.97121e-05	0.707518	0.666946	0.648503	0.0286945	0.7344	0.654485	0.674858	0.00450966	0.740882	0.683461	0.658814	0.0425355	0.541705	0.58877	0.69809	0.0724259	0.461579	0.660771	0.687797	0.113981	0.801826	0.710775	0.688412	0.0902325	0.807397	0.71402	0.697123	0.076833	0.837139
Tailfat_H3K4me3_2	0.734086	0.868667	0.494324	0.126667	0.714351	0.835075	0.482977	0.0791885	0.739287	0.856443	0.730709	0.153297	0.73873	0.842973	0.725441	0.173586	0.414374	0.842219	0.699496	0.0612519	0.670262	0.867822	0.688986	0.0799741	0.662045	0.855678	0.672392	0.0244159	0.668554	0.86282	0.603146	0.0663756	0.462043	0.819138	0.668541	0.0806622	0.375709	0.852405	0.688722	0.167387	0.70612	0.857106	0.608337	0.0600412	0.723856	0.877247	0.633611	0.0666025	0.740656
Tailfat_ATAC_2	0.716077	0.61051	0.677367	0.146053	0.683366	0.567612	0.665378	0.122863	0.654337	0.566253	0.816717	0.141278	0.648752	0.551989	0.809524	0.145989	0.392552	0.59486	0.782171	0.0251471	0.631105	0.61559	0.744947	0.0570303	0.639969	0.59528	0.785198	0.0146139	0.648991	0.617063	0.728482	0.0559429	0.404687	0.522673	0.796355	0.0714258	0.307486	0.579651	0.795471	0.125912	0.705574	0.659325	0.783388	0.0994195	0.707719	0.648401	0.812085	0.0872321	0.717649
Tailfat_RNA_2	0.128008	0.120739	0.155913	0.777621	0.125074	0.108797	0.161405	0.765058	0.0807589	0.109022	0.136781	0.709032	0.102967	0.124762	0.138213	0.725913	0.0111224	0.120623	0.155298	0.565651	0.121056	0.132709	0.176956	0.603092	0.108444	0.120456	0.118231	0.608662	0.11478	0.127218	0.153056	0.63376	0.0266598	0.119824	0.153117	0.633478	-0.0283218	0.125068	0.143962	0.691301	0.14734	0.157236	0.174725	0.662247	0.154336	0.156075	0.158603	0.677205	0.141863
[truncated: 23 more columns]

## Sheet: S5
Table S5 The quantity, size, and gene coverage of nonredundant chromatin states.
Information	TssA	TssW	EnhA	EnhAW	ATAC_Is	Quies
number	120330	166021	361319	805764	375664	107214
size	1418.62	1362.07	925.64	906.88	1203.61	25332.1
coverage	0.059	0.079	0.117	0.255	0.158	0.946

## Sheet: S6
Table S6 List of Tissue-specific genes.
Gene name	Tissus	Tau value
ACAN	Cartilage	0.99784
ACP5	Cartilage	0.978331
ADAM12	Cartilage	0.92931
ADAMTS10	Cartilage	0.845916
ADAMTS14	Cartilage	0.907044
ADAMTS17	Cartilage	0.973923
ADAMTS18	Cartilage	0.959953
ADAMTS3	Cartilage	0.956313
ADAMTS6	Cartilage	0.953041
ADAMTSL1	Cartilage	0.800714
ADGRD1	Cartilage	0.958817
ADGRE5	Cartilage	0.905243
ADRA2B	Cartilage	0.802705
AEBP1	Cartilage	0.903166
ALDH1A3	Cartilage	0.823875
ALPL	Cartilage	0.988335
ANGPT2	Cartilage	0.861937
ANGPT4	Cartilage	0.920262
ANGPTL7	Cartilage	0.982571
ANKH	Cartilage	0.824446
ANKRD60	Cartilage	0.933683
ANO5	Cartilage	0.941294
AOC2	Cartilage	0.945183
APCDD1	Cartilage	0.866455
APCDD1L	Cartilage	0.999566
ARHGAP28	Cartilage	0.844718
ATP10A	Cartilage	0.848196
ATP6V0D2	Cartilage	0.994671
AZU1	Cartilage	0.977797
B3GNT9	Cartilage	0.862527
BAC5	Cartilage	0.994883
BAMBI	Cartilage	0.959849
BARX1	Cartilage	0.894315
BDKRB1	Cartilage	0.847803
BGLAP	Cartilage	0.999446
BGN	Cartilage	0.971656
BICC1	Cartilage	0.904395
BMP1	Cartilage	0.803484
BMP3	Cartilage	0.936638
BMP4	Cartilage	0.932495
BMP5	Cartilage	0.855654
BMP6	Cartilage	0.803895
BMP8A	Cartilage	0.996298
BMP8B	Cartilage	0.999476
BOC	Cartilage	0.895297
BTNL9	Cartilage	0.856993
C11H17orf67	Cartilage	0.909345
C14H19orf18	Cartilage	0.804818
C15H11orf94	Cartilage	0.916315
C1QTNF1	Cartilage	0.95601
C1QTNF5	Cartilage	0.841629
C1QTNF6	Cartilage	0.987548
C3H2orf40	Cartilage	0.929749
C5AR2	Cartilage	0.975451
CADM1	Cartilage	0.809788
CAPG	Cartilage	0.873813
CATHL1B	Cartilage	0.999047
CATHL3	Cartilage	0.996957
CCDC194	Cartilage	1
CCN1	Cartilage	0.80333
CCN2	Cartilage	0.971972
CCN4	Cartilage	0.970971
CCN5	Cartilage	0.897571
CCN6	Cartilage	0.938021
CD109	Cartilage	0.843921
CD300E	Cartilage	0.961293
CD84	Cartilage	0.920388
CD93	Cartilage	0.821228
CDC42EP3	Cartilage	0.911339
CDH11	Cartilage	0.96646
CDH2	Cartilage	0.933297
CEBPE	Cartilage	0.859064
CEMIP	Cartilage	0.934087
CERCAM	Cartilage	0.84474
CGREF1	Cartilage	0.883403
CHAD	Cartilage	0.999262
CHMP4C	Cartilage	0.871192
CHST3	Cartilage	0.926728
CILP	Cartilage	0.864601
CILP2	Cartilage	0.984084
CKAP4	Cartilage	0.851537
CLEC11A	Cartilage	0.975606
CLEC19A	Cartilage	1
CLEC3A	Cartilage	0.999989
CLEC4A	Cartilage	0.931588
CLEC4D	Cartilage	0.850531
CLEC6A	Cartilage	0.881702
CLMP	Cartilage	0.931307
COL10A1	Cartilage	0.999217
COL11A1	Cartilage	0.978301
COL11A2	Cartilage	0.989034
COL12A1	Cartilage	0.948828
COL13A1	Cartilage	0.983866
COL16A1	Cartilage	0.93152
COL1A1	Cartilage	0.996469
COL1A2	Cartilage	0.995004
COL21A1	Cartilage	0.848133
COL22A1	Cartilage	0.970415
COL24A1	Cartilage	0.977889
COL27A1	Cartilage	0.879545
COL2A1	Cartilage	0.999745
COL5A1	Cartilage	0.973969
COL5A2	Cartilage	0.919549
COL6A1	Cartilage	0.821
COL6A3	Cartilage	0.834623
COL8A1	Cartilage	0.899357
COL8A2	Cartilage	0.931648
COL9A1	Cartilage	0.907742
COL9A2	Cartilage	0.946758
COLEC12	Cartilage	0.9398
COMP	Cartilage	0.999429
COPZ2	Cartilage	0.829307
CPAMD8	Cartilage	0.940398
CPZ	Cartilage	0.993198
CRABP1	Cartilage	0.926834
CREB3L1	Cartilage	0.873614
CRISPLD1	Cartilage	0.950928
CRTAP	Cartilage	0.808974
CST3	Cartilage	0.909177
CTHRC1	Cartilage	0.981372
CTSK	Cartilage	0.985245
CYP24	Cartilage	0.940998
CYTL1	Cartilage	0.999701
DAB2	Cartilage	0.820149
DAPK1	Cartilage	0.856021
DAPK2	Cartilage	0.94546
DCN	Cartilage	0.871659
DCSTAMP	Cartilage	0.996792
DDR2	Cartilage	0.837907
DHX34	Cartilage	0.855246
DIPK2A	Cartilage	0.824337
DKK1	Cartilage	0.950442
DLX3	Cartilage	0.992919
DLX4	Cartilage	0.968725
DLX5	Cartilage	0.995242
DLX6	Cartilage	0.986774
DMP1	Cartilage	0.995591
DPT	Cartilage	0.869101
DTX4	Cartilage	0.845394
DUSP4	Cartilage	0.810492
EBF1	Cartilage	0.858647
EDNRA	Cartilage	0.840535
EFCAB13	Cartilage	0.936252
EFEMP2	Cartilage	0.924239
ELANE	Cartilage	0.859877
EMID1	Cartilage	0.958375
EMP3	Cartilage	0.862051
ENPEP	Cartilage	0.878007
ENPP1	Cartilage	0.941496
ENTPD3	Cartilage	0.956795
EPYC	Cartilage	0.955417
ESM1	Cartilage	0.910671
EVC	Cartilage	0.816677
EVC2	Cartilage	0.820703
F13A1	Cartilage	0.800605
FAM110D	Cartilage	0.855069
FAM124B	Cartilage	0.876272
FAM167B	Cartilage	0.801845
FAM20A	Cartilage	0.938323
FAM20C	Cartilage	0.819463
FAM78B	Cartilage	0.817414
FAT1	Cartilage	0.835723
FAT3	Cartilage	0.95482
FAT4	Cartilage	0.808322
FBLN1	Cartilage	0.940405
FBLN7	Cartilage	0.937993
FBN2	Cartilage	0.927835
FGFR1	Cartilage	0.935399
FHOD3	Cartilage	0.891658
FKBP10	Cartilage	0.974855
FKBP7	Cartilage	0.888639
FKBP9	Cartilage	0.836841
FMNL3	Cartilage	0.853183
FMOD	Cartilage	0.975399
FN1	Cartilage	0.90691
FNDC1	Cartilage	0.936334
FOLR2	Cartilage	0.864044
FOXC1	Cartilage	0.962393
FOXC2	Cartilage	0.990847
FOXD1	Cartilage	0.953865
FOXL1	Cartilage	0.944403
FRMD7	Cartilage	0.975342
FZD1	Cartilage	0.841114
FZD8	Cartilage	0.880845
GAS1	Cartilage	0.912521
GASK1B	Cartilage	0.86179
GASK1B_1	Cartilage	0.82791
GDF5	Cartilage	0.971975
GFRA1	Cartilage	0.812069
GGT5	Cartilage	0.839137
GJA9	Cartilage	0.892857
GLDN	Cartilage	0.889341
GLI1	Cartilage	0.922275
GLI2	Cartilage	0.924507
GLI3	Cartilage	0.845138
GLT8D2	Cartilage	0.936986
GPC1	Cartilage	0.840375
GPHA2	Cartilage	0.92043
GPR153	Cartilage	0.821497
GPR68	Cartilage	0.880238
GPX7	Cartilage	0.921028
GPX8	Cartilage	0.868624
GREB1	Cartilage	0.820771
GXYLT2	Cartilage	0.974814
HAPLN1	Cartilage	0.981734
HEY2	Cartilage	0.934087
HHIPL2	Cartilage	0.995684
HIP1	Cartilage	0.803627
HOXA11	Cartilage	0.905413
HOXA13	Cartilage	0.989386
HOXA2	Cartilage	0.844176
HOXA6	Cartilage	0.804393
HOXD11	Cartilage	0.884128
HOXD13	Cartilage	0.998264
HTRA1	Cartilage	0.805498
HTRA4	Cartilage	0.993825
IBSP	Cartilage	0.999574
IFITM5	Cartilage	0.979998
IL25	Cartilage	0.801709
INSC	Cartilage	0.99017
IRX5	Cartilage	0.839031
IRX6	Cartilage	0.92619
ISM1	Cartilage	0.886606
ITGA10	Cartilage	0.98608
ITGA11	Cartilage	0.940949
ITGA2	Cartilage	0.877416
ITGB3	Cartilage	0.969829
ITGB5	Cartilage	0.837903
KAZALD1	Cartilage	0.926113
KCNJ15	Cartilage	0.872719
KCNK2	Cartilage	0.905846
KCNN1	Cartilage	0.834933
KCTD12	Cartilage	0.873806
KDELR3	Cartilage	0.861241
KIAA0040	Cartilage	0.816489
KIAA1614	Cartilage	0.892822
KIF25	Cartilage	0.996407
KIF7	Cartilage	0.865328
KIRREL1	Cartilage	0.905707
KIT	Cartilage	0.961769
LAMC3	Cartilage	0.969492
LDLRAD4	Cartilage	0.826505
LEPR	Cartilage	0.820065
LHFPL6	Cartilage	0.872133
LIF	Cartilage	0.884015
LIFR	Cartilage	0.915098
LOC101104815	Cartilage	0.891382
LOC101105022	Cartilage	0.872702
LOC101105274	Cartilage	0.917704
LOC101108998	Cartilage	0.855233
LOC101110225	Cartilage	0.853333
LOC101110922	Cartilage	0.828305
LOC101112543	Cartilage	0.831162
LOC101113141	Cartilage	0.820871
LOC101114266	Cartilage	1
LOC101117482	Cartilage	0.993274
LOC101118212	Cartilage	0.978865
LOC101118856	Cartilage	0.923421
LOC101118895	Cartilage	0.913776
LOC101119638	Cartilage	0.980397
LOC101119761	Cartilage	0.999578
LOC101119796	Cartilage	0.803779
LOC101119933	Cartilage	0.875419
LOC101120574	Cartilage	0.924695
LOC101121216	Cartilage	0.943677
LOC101121595	Cartilage	0.818364
LOC101122633	Cartilage	0.960546
LOC101122744	Cartilage	0.872002
LOC101122819	Cartilage	0.976892
LOC101123010	Cartilage	0.961945
LOC101123466	Cartilage	0.88369
LOC101123553	Cartilage	0.923623
LOC105602163	Cartilage	0.948727
LOC105602254	Cartilage	0.884489
LOC105602850	Cartilage	0.835539
LOC105602903	Cartilage	0.994471
LOC105603510	Cartilage	0.830704
LOC105603695	Cartilage	0.840172
LOC105603828	Cartilage	0.884083
LOC105604051	Cartilage	0.984164
LOC105604171	Cartilage	0.956434
LOC105604727	Cartilage	0.918493
LOC105604982	Cartilage	1
LOC105605233	Cartilage	0.988525
LOC105605292	Cartilage	0.983811
LOC105605293	Cartilage	0.985791
LOC105605321	Cartilage	0.882673
LOC105605602	Cartilage	0.90924
LOC105606592	Cartilage	0.933955
LOC105606662	Cartilage	0.933333
LOC105607122	Cartilage	0.914474
LOC105607140	Cartilage	0.873964
LOC105607267	Cartilage	0.811269
LOC105607356	Cartilage	1
LOC105607776	Cartilage	1
LOC105608011	Cartilage	0.856578
LOC105608127	Cartilage	0.826479
LOC105608129	Cartilage	0.800726
LOC105609052	Cartilage	0.924272
LOC105609191	Cartilage	0.802724
LOC105609418	Cartilage	0.930888
LOC105609538	Cartilage	0.928899
LOC105609969	Cartilage	0.828263
LOC105610161	Cartilage	0.836287
LOC105610446	Cartilage	0.823422
LOC105611101	Cartilage	0.813208
LOC105611875	Cartilage	0.941142
LOC105612389	Cartilage	0.814055
LOC105612442	Cartilage	0.891736
LOC105612625	Cartilage	1
LOC105613169	Cartilage	0.934154
LOC105613171	Cartilage	0.934057
LOC105615521	Cartilage	0.826705
LOC105615546	Cartilage	0.973197
LOC105616747	Cartilage	0.822606
LOC106990331	Cartilage	1
LOC106990496	Cartilage	1
LOC106991139	Cartilage	0.931131
LOC106991576	Cartilage	0.841256
LOC106991653	Cartilage	0.934327
LOC106991765	Cartilage	0.870942
LOC106991784	Cartilage	0.994077
LOC106991936	Cartilage	1
LOC114108689	Cartilage	0.81464
LOC114108693	Cartilage	0.912544
LOC114108718	Cartilage	0.849367
LOC114108742	Cartilage	0.95172
LOC114108990	Cartilage	0.989192
LOC114109259	Cartilage	0.8936
LOC114109380	Cartilage	0.99938
LOC114109381	Cartilage	0.998123
LOC114109382	Cartilage	1
LOC114109688	Cartilage	0.939575
LOC114110089	Cartilage	0.873261
LOC114110096	Cartilage	0.882069
LOC114110097	Cartilage	0.878734
LOC114110134	Cartilage	0.867639
LOC114110152	Cartilage	0.944088
LOC114110251	Cartilage	0.872696
LOC114110459	Cartilage	0.841734
LOC114110622	Cartilage	0.904245
LOC114110666	Cartilage	0.997685
LOC114110667	Cartilage	1
LOC114110814	Cartilage	0.945607
LOC114110944	Cartilage	0.952575
LOC114111003	Cartilage	1
LOC114111015	Cartilage	0.91613
LOC114111386	Cartilage	0.809911
LOC114111432	Cartilage	0.893629
LOC114111581	Cartilage	0.905309
LOC114111638	Cartilage	1
LOC114112008	Cartilage	0.921271
LOC114112014	Cartilage	0.970734
LOC114112042	Cartilage	1
LOC114112244	Cartilage	0.967105
LOC114112482	Cartilage	0.903629
LOC114112802	Cartilage	0.848958
LOC114112944	Cartilage	0.845023
LOC114112999	Cartilage	0.981373
LOC114113616	Cartilage	0.890823
LOC114114039	Cartilage	0.895833
LOC114114064	Cartilage	0.864674
LOC114114073	Cartilage	0.859925
LOC114114547	Cartilage	0.90434
LOC114114550	Cartilage	0.879271
LOC114114578	Cartilage	0.966511
LOC114114605	Cartilage	1
LOC114114762	Cartilage	0.928262
LOC114114763	Cartilage	0.925538
LOC114114793	Cartilage	0.964166
LOC114114985	Cartilage	0.935341
LOC114115330	Cartilage	0.95301
LOC114116051	Cartilage	0.854024
LOC114116167	Cartilage	0.884314
LOC114116199	Cartilage	0.932475
LOC114116444	Cartilage	0.883858
LOC114116450	Cartilage	0.996003
LOC114116811	Cartilage	0.869611
LOC114116816	Cartilage	0.900641
LOC114116837	Cartilage	0.982266
LOC114116882	Cartilage	0.930078
LOC114116923	Cartilage	1
LOC114116961	Cartilage	1
LOC114116963	Cartilage	1
LOC114117076	Cartilage	0.854473
LOC114117274	Cartilage	0.911478
LOC114117278	Cartilage	0.888445
LOC114117355	Cartilage	0.876833
LOC114117504	Cartilage	0.975464
LOC114117552	Cartilage	0.846809
LOC114117601	Cartilage	0.987154
LOC114117789	Cartilage	0.999996
LOC114117850	Cartilage	0.899055
LOC114117876	Cartilage	0.82459
LOC114117973	Cartilage	0.826441
LOC114118010	Cartilage	0.927155
LOC114118304	Cartilage	0.943666
LOC114118400	Cartilage	0.957815
LOC114118468	Cartilage	0.894
LOC114118511	Cartilage	0.907206
LOX	Cartilage	0.943471
LOXL2	Cartilage	0.851464
LOXL3	Cartilage	0.916943
LOXL4	Cartilage	0.851841
LPAR3	Cartilage	0.941481
LRP4	Cartilage	0.97616
LRRC15	Cartilage	0.998841
LRRC17	Cartilage	0.872934
LTBP1	Cartilage	0.85008
LTBP2	Cartilage	0.819228
LTBP3	Cartilage	0.92181
LUM	Cartilage	0.92798
MATN4	Cartilage	0.953251
MCOLN3	Cartilage	0.921809
MDFI	Cartilage	0.87089
MEGF6	Cartilage	0.929251
MELTF	Cartilage	0.946953
MEPE	Cartilage	0.99991
MFAP2	Cartilage	0.903443
MKX	Cartilage	0.876637
MMP11	Cartilage	0.939599
MMP13	Cartilage	0.999736
MMP16	Cartilage	0.924012
MMP2	Cartilage	0.879818
MMP23B	Cartilage	0.888629
MMP9	Cartilage	0.997431
MPO	Cartilage	0.945178
MRC2	Cartilage	0.974596
MS4A10	Cartilage	0.949531
MSMP	Cartilage	1
MSX2	Cartilage	0.838305
MXRA5	Cartilage	0.946992
MXRA8	Cartilage	0.936483
MYO10	Cartilage	0.921723
MYO3A	Cartilage	0.974719
NAV3	Cartilage	0.855329
NDNF	Cartilage	0.98914
NDUFA4L2	Cartilage	0.973817
NKX3-2	Cartilage	0.975572
NOG	Cartilage	0.964461
NOX5	Cartilage	0.847679
NRP2	Cartilage	0.895359
NXPH2	Cartilage	0.911309
OCSTAMP	Cartilage	0.992496
OLFML2A	Cartilage	0.849997
OLFML2B	Cartilage	0.972216
OLFML3	Cartilage	0.916455
OMD	Cartilage	0.999047
OSCAR	Cartilage	0.983368
OTOP1	Cartilage	0.981223
OXCT2	Cartilage	0.984162
P3H1	Cartilage	0.862137
P3H4	Cartilage	0.881848
PALD1	Cartilage	0.840622
PANX3	Cartilage	0.997525
PARD6G	Cartilage	0.839758
PCDH12	Cartilage	0.800214
PCDH18	Cartilage	0.906993
PCOLCE	Cartilage	0.953007
PDE7B	Cartilage	0.872339
PDGFD	Cartilage	0.869107
PDGFRA	Cartilage	0.844096
PDGFRB	Cartilage	0.908115
PDGFRL	Cartilage	0.938072
PDPN	Cartilage	0.869044
PGF	Cartilage	0.882012
PGLYRP1	Cartilage	0.973541
PHETA1	Cartilage	0.933813
PHEX	Cartilage	0.998041
PHOSPHO1	Cartilage	0.983106
PIEZO2	Cartilage	0.808299
PLA2G5	Cartilage	0.934186
PLCD1	Cartilage	0.806286
PLEKHG4	Cartilage	0.946621
PLTP	Cartilage	0.849304
PLXDC2	Cartilage	0.800418
PLXNA2	Cartilage	0.880912
PMEPA1	Cartilage	0.821333
PRDM6	Cartilage	0.86548
PRELP	Cartilage	0.878917
PRG4	Cartilage	0.950624
PROSER2	Cartilage	0.944378
PRRX1	Cartilage	0.937828
PRRX2	Cartilage	0.931046
PRSS35	Cartilage	0.981821
PRSS50	Cartilage	0.970163
PRTN3	Cartilage	1
PTGDR2	Cartilage	0.835543
PTGES	Cartilage	0.806285
PTGFR	Cartilage	0.938238
PTGIR	Cartilage	0.814161
PTGIS	Cartilage	0.883651
PTH1R	Cartilage	0.97764
PTPN13	Cartilage	0.828887
PTPRS	Cartilage	0.858565
PTX3	Cartilage	0.961519
RAB31	Cartilage	0.803663
RAB38	Cartilage	0.812923
RANBP3L	Cartilage	0.939442
RARG	Cartilage	0.829844
RARRES1	Cartilage	0.945768
RASL11B	Cartilage	0.940733
RASL12	Cartilage	0.814182
RCN3	Cartilage	0.882108
RCOR2	Cartilage	0.866195
RGL1	Cartilage	0.818037
RHBDL2	Cartilage	0.860424
RIPOR3	Cartilage	0.818316
RIPPLY3	Cartilage	0.820519
ROR1	Cartilage	0.865936
ROR2	Cartilage	0.822897
RSPO2	Cartilage	0.813502
RUFY4	Cartilage	0.939618
RUNX1	Cartilage	0.800238
RUNX2	Cartilage	0.980093
S100A3	Cartilage	0.81934
SATB2	Cartilage	0.953357
SC5	Cartilage	0.994509
SCARA3	Cartilage	0.939456
SCARF2	Cartilage	0.956834
SCTR	Cartilage	0.867292
SCUBE1	Cartilage	0.975285
SCUBE2	Cartilage	0.840826
SCUBE3	Cartilage	0.817596
SDK2	Cartilage	0.848262
SEMA3D	Cartilage	0.954106
SEMA3E	Cartilage	0.897516
SEMA5A	Cartilage	0.830506
SERPINE2	Cartilage	0.959612
SERPINF1	Cartilage	0.943532
SERPINH1	Cartilage	0.847534
SFRP4	Cartilage	0.948789
SGMS2	Cartilage	0.947217
SH3PXD2A	Cartilage	0.885939
SH3PXD2B	Cartilage	0.901265
SHOX2	Cartilage	0.916597
SIGLEC15	Cartilage	0.990104
SLC22A3	Cartilage	0.806045
SLC22A4	Cartilage	0.869898
SLC29A1	Cartilage	0.940802
SLC35G1	Cartilage	0.819856
SLC36A2	Cartilage	0.991071
SLC36A3	Cartilage	0.963938
SLC37A2	Cartilage	0.951628
SLC5A2	Cartilage	0.881395
SLC8A3	Cartilage	0.935372
SLC9B2	Cartilage	0.961541
SLIT2	Cartilage	0.950737
SLIT3	Cartilage	0.879643
SLPI	Cartilage	0.927273
SMAD6	Cartilage	0.839013
SMAD7	Cartilage	0.815201
SMO	Cartilage	0.889776
SMPD3	Cartilage	0.978647
SNAI1	Cartilage	0.820035
SNAI2	Cartilage	0.859467
SNORC	Cartilage	0.997674
SOST	Cartilage	0.994893
SP7	Cartilage	0.999263
SPARC	Cartilage	0.950533
SPON2	Cartilage	0.876256
SPP1	Cartilage	0.98291
SRPX	Cartilage	0.810605
SRPX2	Cartilage	0.92048
STARD9	Cartilage	0.821839
STON1	Cartilage	0.868249
SULF1	Cartilage	0.884804
SUSD5	Cartilage	0.94803
SWAP70	Cartilage	0.85007
SYT8	Cartilage	0.979763
TBX18	Cartilage	0.836121
TBX2	Cartilage	0.968208
TBX4	Cartilage	0.993557
TBX5	Cartilage	0.992722
TCIRG1	Cartilage	0.867909
TENT5A	Cartilage	0.840268
TGFB1	Cartilage	0.851828
TGFB2	Cartilage	0.869942
THBS4	Cartilage	0.812925
TIAM2	Cartilage	0.915323
TIMP1	Cartilage	0.942065
TM4SF18	Cartilage	0.884002
TM4SF19	Cartilage	0.998395
TMC3	Cartilage	0.96375
TMEM100	Cartilage	0.805608
TMEM119	Cartilage	0.967519
TMEM158	Cartilage	0.961082
TMEM235	Cartilage	0.947929
TMIE	Cartilage	0.848396
TNC	Cartilage	0.862573
TNFRSF11B	Cartilage	0.931762
TNFSF11	Cartilage	0.991132
TNFSF4	Cartilage	0.811061
TNN	Cartilage	0.999297
TP53I11	Cartilage	0.922001
TPBG	Cartilage	0.824
TRPC6	Cartilage	0.83493
TRPV4	Cartilage	0.952162
TSPAN11	Cartilage	0.825805
TWIST1	Cartilage	0.862665
TXNDC2	Cartilage	0.912995
UGGT2	Cartilage	0.821683
UNC5B	Cartilage	0.867144
VASH2	Cartilage	0.860458
VASN	Cartilage	0.923616
VDR	Cartilage	0.912115
VIT	Cartilage	0.958513
WDR86	Cartilage	0.979335
WFDC1	Cartilage	0.839385
WIF1	Cartilage	0.989427
WNT1	Cartilage	0.989109
WNT10B	Cartilage	0.977808
WNT16	Cartilage	0.939573
WNT2B	Cartilage	0.821953
WNT5B	Cartilage	0.898695
XLOC_004498	Cartilage	0.837748
XLOC_009425	Cartilage	0.819702
XLOC_043028	Cartilage	0.971085
XLOC_047128	Cartilage	0.958258
XLOC_057295	Cartilage	0.960691
XLOC_059899	Cartilage	0.824077
XLOC_060594	Cartilage	0.951605
XLOC_090081	Cartilage	0.99794
XLOC_090082	Cartilage	0.997863
XLOC_092081	Cartilage	0.924184
XLOC_119770	Cartilage	0.977002
XLOC_190966	Cartilage	0.952131
XLOC_206126	Cartilage	0.817853
XLOC_229547	Cartilage	0.909349
XLOC_235572	Cartilage	0.989124
XLOC_246006	Cartilage	0.851291
XLOC_280790	Cartilage	0.983768
XLOC_286349	Cartilage	0.866672
ZNF385B	Cartilage	0.879973
ZNF469	Cartilage	0.949627
A4GNT	Cecum	0.999248
ABCA12	Cecum	0.99716
ABO	Cecum	0.952603
ABRACL	Cecum	0.820898
ACKR4	Cecum	0.94772
ACP7	Cecum	0.983333
ADAMDEC1	Cecum	0.994838
ADGRE3	Cecum	0.878193
ADGRG3	Cecum	0.82967
ADGRG7	Cecum	0.99411
AGR2	Cecum	0.99925
AGR3	Cecum	0.997919
AHRR	Cecum	0.87357
ALOXE3	Cecum	0.910276
AMPD3	Cecum	0.881067
ANKRD31	Cecum	0.800084
ANKRD40CL	Cecum	1
ANO9	Cecum	0.935819
AREG	Cecum	0.930647
ARHGEF16	Cecum	0.825366
ARHGEF38	Cecum	0.96821
ARL14	Cecum	0.998815
ATOH1	Cecum	0.999103
ATP10B	Cecum	0.935497
ATP2A3	Cecum	0.92868
ATP2C2	Cecum	0.909176
ATP8B1	Cecum	0.920885
AURKA	Cecum	0.815905
B3GALT2	Cecum	0.807372
B3GNT6	Cecum	0.958498
B3GNT8	Cecum	0.830791
BACE2	Cecum	0.818792
BAIAP2L2	Cecum	0.956884
BCL2L14	Cecum	0.887878
BCL2L15	Cecum	0.949738
BEST4	Cecum	0.997668
BICDL2	Cecum	0.869644
BPI	Cecum	0.876601
BSPRY	Cecum	0.863663
BTNL2	Cecum	0.999614
BUB1	Cecum	0.80457
C11H17orf97	Cecum	0.869241
C14H19orf33	Cecum	0.954064
C15H11orf53	Cecum	0.947761
C1H1orf210	Cecum	0.879377
C1H1orf87	Cecum	0.88046
C1H3orf52	Cecum	0.944401
C20H6orf141	Cecum	0.890908
C20H6orf222	Cecum	0.980858
C21H11orf86	Cecum	0.975203
C25H10orf99	Cecum	0.970608
C2CD4B	Cecum	0.849315
C2H9orf152	Cecum	0.98288
C6H4orf19	Cecum	0.877553
CA2	Cecum	0.994987
CA4	Cecum	0.960832
CA7	Cecum	0.992174
CALML4	Cecum	0.930021
CAPN13	Cecum	0.997851
CAPN5	Cecum	0.839266
CAPN8	Cecum	0.990377
CAPNS2	Cecum	0.903103
CARD14	Cecum	0.924538
CASP6	Cecum	0.933573
CASP7	Cecum	0.952115
CBLIF	Cecum	0.996803
CCDC68	Cecum	0.92588
CCL28	Cecum	0.998347
CCR10	Cecum	0.981353
CD177	Cecum	0.992794
CD24	Cecum	0.956239
CD7	Cecum	0.852572
CDC14A	Cecum	0.89366
CDC42EP5	Cecum	0.826889
CDCA3	Cecum	0.842888
CDCA7	Cecum	0.853155
CDCA8	Cecum	0.824162
CDH1	Cecum	0.856171
CDH17	Cecum	0.996035
CDH26	Cecum	0.983056
CDHR2	Cecum	0.992468
CDHR5	Cecum	0.980137
CDX1	Cecum	0.999847
CDX2	Cecum	0.999925
CEACAM18	Cecum	1
CEACAM20	Cecum	0.94467
CENPA	Cecum	0.803677
CENPE	Cecum	0.818044
CENPF	Cecum	0.820757
CFTR	Cecum	0.982315
CGN	Cecum	0.821383
CHADL	Cecum	0.85016
CHP2	Cecum	0.91582
CHRNA1	Cecum	0.938654
CHRNA3	Cecum	0.859665
CHRNA5	Cecum	0.971552
CHST4	Cecum	0.99095
CHST9	Cecum	0.911596
CKS2	Cecum	0.805121
CLCA1	Cecum	0.999937
CLCA4	Cecum	0.999944
CLCN2	Cecum	0.863201
CLCNKA	Cecum	0.949594
CLDN2	Cecum	0.904574
CLDN23	Cecum	0.987617
CLDN3	Cecum	0.992642
CLDN7	Cecum	0.99059
CLDN8	Cecum	0.973008
CLRN3	Cecum	0.986706
CNNM4	Cecum	0.824281
COL6A5	Cecum	0.945051
COLCA2	Cecum	0.835509
CORO1B	Cecum	0.819557
CORO2A	Cecum	0.96275
CPA3	Cecum	0.934669
CPA6	Cecum	0.958703
CPO	Cecum	0.934495
CRACR2A	Cecum	0.956212
CREB3L4	Cecum	0.943496
CRISP2	Cecum	0.930464
CSTA	Cecum	0.982409
CTLA4	Cecum	0.84471
CXCL14	Cecum	0.925067
CXCL8	Cecum	0.983271
DEGS2	Cecum	0.88295
DEPDC1	Cecum	0.82222
DMBT1	Cecum	0.989468
DPEP1	Cecum	0.997425
DQX1	Cecum	0.85571
DSG2	Cecum	0.951905
E2F2	Cecum	0.831641
E2F8	Cecum	0.898821
ECT2	Cecum	0.828385
EDN3	Cecum	0.93785
EHF	Cecum	0.895694
ELF3	Cecum	0.941971
ENTPD8	Cecum	0.936436
EPB41L4B	Cecum	0.815983
EPCAM	Cecum	0.969565
EPHB2	Cecum	0.892875
EPN3	Cecum	0.893676
EPS8L3	Cecum	0.998649
ERAP2	Cecum	0.818157
ERN2	Cecum	0.998984
EXOC3L4	Cecum	0.881353
FABP7	Cecum	0.876293
FAM162A	Cecum	0.829766
FAM177B	Cecum	0.991575
FAM3B	Cecum	0.984614
FAM3D	Cecum	0.998959
FAM83E	Cecum	0.995166
FCER1A	Cecum	0.941789
FCGBP	Cecum	0.999534
FER1L6	Cecum	0.996726
FFAR3	Cecum	0.86531
FOXD2	Cecum	0.974262
FOXF1	Cecum	0.881512
FRK	Cecum	0.980635
FUT8	Cecum	0.810888
GALNT12	Cecum	0.906053
GALNT3	Cecum	0.873968
GALNT5	Cecum	0.920853
GATA6	Cecum	0.88301
GCG	Cecum	0.99964
GCNT4	Cecum	0.986515
GIPC2	Cecum	0.933641
GJB3	Cecum	0.990298
GLP2R	Cecum	0.916151
GMDS	Cecum	0.881126
GNG13	Cecum	0.914899
GNLY	Cecum	0.92942
GPA33	Cecum	0.999448
GPR15	Cecum	0.958761
GPR160	Cecum	0.900165
GPR20	Cecum	0.820697
GPRC5A	Cecum	0.971543
GPX2	Cecum	0.989179
GRHL2	Cecum	0.871495
GRPR	Cecum	0.816699
GSDMB	Cecum	0.987719
GUCA2A	Cecum	0.998618
GUCA2B	Cecum	0.99104
GZMA	Cecum	0.957798
HEPACAM2	Cecum	0.963621
HEPH	Cecum	0.936442
HHLA2	Cecum	0.853722
HK2	Cecum	0.90096
HKDC1	Cecum	0.977273
HMGA1	Cecum	0.834558
HNF1B	Cecum	0.986571
HNF4G	Cecum	0.932837
HOXA9	Cecum	0.877017
HOXB3	Cecum	0.898267
HOXB5	Cecum	0.973688
HOXB6	Cecum	0.988359
HOXB7	Cecum	0.941662
HOXB8	Cecum	0.977415
HOXB9	Cecum	0.996955
HOXD10	Cecum	0.914509
HSD11B2	Cecum	0.996157
HSD17B1	Cecum	0.943408
HSD17B2	Cecum	0.938243
HTR4	Cecum	0.910268
IDO1	Cecum	0.951661
IFNG	Cecum	0.921103
IGF2BP2	Cecum	0.830951
IGSF9	Cecum	0.911127
IHH	Cecum	0.980548
IL-15L	Cecum	0.843596
IL22RA1	Cecum	0.972323
IQGAP3	Cecum	0.838891
ISX	Cecum	1
ITGA3	Cecum	0.848034
ITLN2	Cecum	0.997834
ITLN2_1	Cecum	0.996021
ITPKA	Cecum	0.918782
ITPR3	Cecum	0.876924
KCNE3	Cecum	0.937508
KCNK17	Cecum	0.853627
KCNN4	Cecum	0.892688
KCTD14	Cecum	0.834276
KIF11	Cecum	0.824026
KIF20A	Cecum	0.853575
KIF4A	Cecum	0.828654
KISS1	Cecum	0.910749
KLF5	Cecum	0.879374
KLHDC7A	Cecum	0.9713
KLK1	Cecum	0.959565
KRT18	Cecum	0.950995
KRT19	Cecum	0.924236
KRT20	Cecum	0.999614
KRT8	Cecum	0.984011
KRTCAP3	Cecum	0.873884
LAD1	Cecum	0.87912
LGALS15	Cecum	0.999222
LGALS2	Cecum	0.983967
LGALS4	Cecum	0.988319
LIPH	Cecum	0.887075
LLGL2	Cecum	0.841068
LOC101102019	Cecum	0.855233
LOC101102156	Cecum	0.842838
LOC101102227	Cecum	0.818038
LOC101102344	Cecum	0.84297
LOC101103222	Cecum	0.999946
LOC101103343	Cecum	0.92376
LOC101103860	Cecum	1
LOC101104790	Cecum	0.801371
LOC101105036	Cecum	0.80614
LOC101105208	Cecum	0.843389
LOC101105214	Cecum	1
LOC101105785	Cecum	0.865032
LOC101106041	Cecum	0.807988
LOC101106243	Cecum	0.941598
LOC101106409	Cecum	0.911651
LOC101106730	Cecum	0.887931
LOC101106806	Cecum	0.934736
LOC101107171	Cecum	0.996894
LOC101107420	Cecum	0.986829
LOC101107475	Cecum	0.994617
LOC101107675	Cecum	0.999969
LOC101107700	Cecum	0.861363
LOC101107738	Cecum	0.95041
LOC101107957	Cecum	0.840855
LOC101108034	Cecum	0.916559
LOC101108212	Cecum	0.848294
LOC101108297	Cecum	0.866636
LOC101108520	Cecum	0.859267
LOC101108654	Cecum	0.998352
LOC101108745	Cecum	0.977442
LOC101108945	Cecum	0.953547
LOC101109077	Cecum	0.808101
LOC101109150	Cecum	0.966323
LOC101109268	Cecum	0.975518
LOC101109377	Cecum	0.898642
LOC101109425	Cecum	0.919552
LOC101109652	Cecum	0.844661
LOC101109677	Cecum	1
LOC101109935	Cecum	0.999508
LOC101110006	Cecum	0.9999
LOC101110099	Cecum	0.969473
LOC101110185	Cecum	0.817931
LOC101110230	Cecum	0.943136
LOC101110277	Cecum	0.999695
LOC101110457	Cecum	0.81455
LOC101110711	Cecum	0.833177
LOC101111006	Cecum	0.809719
LOC101111058	Cecum	0.988215
LOC101112405	Cecum	0.961605
LOC101112688	Cecum	0.942549
LOC101113279	Cecum	0.953252
LOC101113672	Cecum	0.997424
LOC101113715	Cecum	1
LOC101113735	Cecum	0.842312
LOC101114368	Cecum	1
LOC101114852	Cecum	0.995956
LOC101115753	Cecum	0.851254
LOC101116267	Cecum	0.97692
LOC101116551	Cecum	0.998949
LOC101116641	Cecum	0.995882
LOC101116769	Cecum	0.919304
LOC101116991	Cecum	0.988315
LOC101117107	Cecum	0.979884
LOC101117151	Cecum	0.940455
LOC101117600	Cecum	0.844452
LOC101117756	Cecum	0.974202
LOC101117831	Cecum	0.992475
LOC101118024	Cecum	0.97516
LOC101118202	Cecum	0.999239
LOC101118484	Cecum	0.800284
LOC101119159	Cecum	0.856099
LOC101119426	Cecum	0.833622
LOC101119679	Cecum	0.849002
LOC101119694	Cecum	0.937109
LOC101119773	Cecum	0.813943
LOC101119820	Cecum	0.918475
LOC101119832	Cecum	0.92871
LOC101119941	Cecum	0.831268
LOC101120200	Cecum	0.867948
LOC101121159	Cecum	0.942742
LOC101121387	Cecum	0.821284
LOC101121563	Cecum	0.849095
LOC101121635	Cecum	0.999631
LOC101121923	Cecum	0.986904
LOC101122142	Cecum	0.876697
LOC101122753	Cecum	0.999832
LOC101122778	Cecum	0.997255
LOC101123029	Cecum	0.800078
LOC101123158	Cecum	0.837523
LOC101123417	Cecum	0.823421
LOC105601949	Cecum	0.967687
LOC105603754	Cecum	1
LOC105604571	Cecum	0.983491
LOC105604613	Cecum	0.899317
LOC105605766	Cecum	0.847868
LOC105605807	Cecum	0.99795
LOC105605833	Cecum	0.984053
LOC105605834	Cecum	0.880546
LOC105605901	Cecum	0.999788
LOC105605908	Cecum	1
LOC105605916	Cecum	0.946124
LOC105605990	Cecum	0.999839
LOC105606142	Cecum	0.999754
LOC105606607	Cecum	0.951515
LOC105607410	Cecum	0.94918
LOC105607861	Cecum	0.984357
LOC105608435	Cecum	0.971822
LOC105609021	Cecum	0.90512
LOC105609224	Cecum	0.979944
LOC105609394	Cecum	0.936525
LOC105609820	Cecum	0.866597
LOC105609823	Cecum	0.869792
LOC105610999	Cecum	0.939189
LOC105612144	Cecum	0.824825
LOC105613000	Cecum	0.906951
LOC105613004	Cecum	0.901282
LOC105613434	Cecum	0.904472
LOC105613737	Cecum	1
LOC105613767	Cecum	1
LOC105613864	Cecum	0.977508
LOC105615132	Cecum	0.999173
LOC105615606	Cecum	0.948909
LOC106990135	Cecum	0.9246
LOC106990140	Cecum	0.836714
LOC106991366	Cecum	0.978297
LOC106991387	Cecum	0.980955
LOC106991388	Cecum	0.976435
LOC106991389	Cecum	0.992096
LOC106991412	Cecum	0.991379
LOC106991594	Cecum	0.848951
LOC106991790	Cecum	0.847853
LOC106991847	Cecum	0.91174
LOC114108603	Cecum	0.991111
LOC114108622	Cecum	0.922145
LOC114108670	Cecum	0.930312
LOC114108800	Cecum	1
LOC114109111	Cecum	0.979873
LOC114109548	Cecum	1
LOC114109549	Cecum	0.985629
LOC114109610	Cecum	0.974874
LOC114109634	Cecum	0.847635
LOC114109635	Cecum	0.999831
LOC114109654	Cecum	0.992679
LOC114109686	Cecum	0.860827
LOC114109687	Cecum	0.84337
LOC114109689	Cecum	0.834118
LOC114109691	Cecum	0.809583
LOC114109694	Cecum	0.934017
LOC114109695	Cecum	0.934017
LOC114109700	Cecum	0.847408
LOC114109701	Cecum	0.849712
LOC114109703	Cecum	1
LOC114110111	Cecum	0.975971
LOC114110260	Cecum	0.893092
LOC114110291	Cecum	0.98952
LOC114110300	Cecum	0.988931
LOC114110311	Cecum	0.947288
LOC114110341	Cecum	0.815147
LOC114110431	Cecum	0.896823
LOC114110557	Cecum	0.866995
LOC114110621	Cecum	1
LOC114111034	Cecum	0.915014
LOC114111177	Cecum	0.978123
LOC114111438	Cecum	0.887726
LOC114111441	Cecum	0.908641
LOC114112524	Cecum	0.994463
LOC114112646	Cecum	0.931617
LOC114112654	Cecum	0.853471
LOC114112704	Cecum	0.869048
LOC114112786	Cecum	0.966172
LOC114112913	Cecum	0.983101
LOC114112951	Cecum	0.90804
LOC114112988	Cecum	0.865917
LOC114113010	Cecum	0.819745
LOC114113042	Cecum	0.911474
LOC114113060	Cecum	0.863589
LOC114113061	Cecum	0.924183
LOC114113124	Cecum	0.826582
LOC114113246	Cecum	0.998939
LOC114113257	Cecum	0.862727
LOC114113676	Cecum	0.909385
LOC114113711	Cecum	0.876617
LOC114113790	Cecum	0.938839
LOC114113863	Cecum	1
LOC114113953	Cecum	0.819141
LOC114114054	Cecum	0.901786
LOC114114068	Cecum	0.839359
LOC114114450	Cecum	0.932091
LOC114114562	Cecum	0.896226
LOC114114571	Cecum	0.987578
LOC114114573	Cecum	1
LOC114114746	Cecum	0.823905
LOC114114843	Cecum	0.82655
LOC114114893	Cecum	0.93171
LOC114114943	Cecum	0.883381
LOC114115759	Cecum	0.941199
LOC114115808	Cecum	1
LOC114115864	Cecum	1
LOC114116222	Cecum	0.842516
LOC114116396	Cecum	0.995383
LOC114116439	Cecum	0.841604
LOC114116634	Cecum	0.999202
LOC114116635	Cecum	0.997646
LOC114116701	Cecum	1
LOC114116702	Cecum	0.809446
LOC114116824	Cecum	0.863095
LOC114116872	Cecum	0.987384
LOC114116901	Cecum	0.881386
LOC114116921	Cecum	0.982004
LOC114116949	Cecum	0.998814
LOC114117539	Cecum	1
LOC114117553	Cecum	0.885692
LOC114117860	Cecum	0.996581
LOC114118001	Cecum	0.934783
LOC114118015	Cecum	0.800124
LOC114118039	Cecum	1
LOC114118056	Cecum	0.957418
LOC114118248	Cecum	0.808042
LOC114118414	Cecum	0.957239
LOC114118687	Cecum	0.880918
LOC443162	Cecum	0.860008
LOC443320	Cecum	0.862347
LOC654331	Cecum	0.999907
LOC780488	Cecum	0.999786
LRRC19	Cecum	0.990373
LRRC31	Cecum	0.92178
LRRC66	Cecum	0.991172
LYPD8	Cecum	0.999848
MAB21L2	Cecum	0.868657
MALL	Cecum	0.946326
MALRD1	Cecum	0.977646
MARVELD3	Cecum	0.878647
MBOAT1	Cecum	0.824607
MCOLN2	Cecum	0.843173
MCP1	Cecum	0.978145
MCP-3	Cecum	0.943605
MCTP2	Cecum	0.813727
MELK	Cecum	0.845072
MEP1B	Cecum	0.973008
MESP2	Cecum	0.953349
MFSD9	Cecum	0.803604
MIS18BP1	Cecum	0.855469
MISP	Cecum	0.995394
MKI67	Cecum	0.824932
MKRN2OS	Cecum	0.816304
MLN	Cecum	1
MLPH	Cecum	0.977201
MMP1	Cecum	0.982404
MNX1	Cecum	0.996935
MS4A18	Cecum	0.98534
MS4A8	Cecum	0.968736
MSMB	Cecum	0.999089
MUC1	Cecum	0.936102
MUC13	Cecum	0.971918
MUC20	Cecum	0.849985
MUC3A	Cecum	0.993181
MYB	Cecum	0.972859
MYO15B	Cecum	0.990947
MYO1A	Cecum	0.999577
MYO1D	Cecum	0.836017
MYO5C	Cecum	0.949031
MYO7B	Cecum	0.998504
NAALADL1	Cecum	0.854917
NDC80	Cecum	0.839389
NEURL1B	Cecum	0.941912
NIPAL1	Cecum	0.911125
NKX3-1	Cecum	0.970273
NLRP6	Cecum	0.974258
NMU	Cecum	0.921753
NOSTRIN	Cecum	0.813861
NOX1	Cecum	0.995099
NPB	Cecum	1
NXPE2	Cecum	0.991425
NXPE4	Cecum	0.921526
OIP5	Cecum	0.828666
OLFM4	Cecum	0.999905
OOEP	Cecum	0.873372
OTOP2	Cecum	0.95156
PAG1	Cecum	0.806186
PHOX2B	Cecum	0.968602
PI3	Cecum	0.958207
PIGR	Cecum	0.998316
PIRT	Cecum	0.974189
PKP2	Cecum	0.832121
PLEKHS1	Cecum	0.902208
PLS1	Cecum	0.946951
PLSCR1	Cecum	0.859945
PPP1R14D	Cecum	0.987099
PRAP1	Cecum	0.876121
PRKG2	Cecum	0.86989
PROM1	Cecum	0.897021
PRPH	Cecum	0.937998
PRR13	Cecum	0.881143
PRR15L	Cecum	0.996893
PRRG4	Cecum	0.845171
PRSS36	Cecum	0.948427
PSMB8	Cecum	0.858557
PSMB9	Cecum	0.859757
PTGER2	Cecum	0.912535
PTPRH	Cecum	0.896686
RASSF6	Cecum	0.939738
RCAN3	Cecum	0.88202
REG4	Cecum	0.999949
REP15	Cecum	0.87848
RFLNB	Cecum	0.808464
RNASEL	Cecum	0.800601
RNF186	Cecum	0.962187
RNF223	Cecum	0.958694
RNF43	Cecum	0.864013
SBD2	Cecum	1
SCGB2A2	Cecum	0.958398
SCNN1A	Cecum	0.866771
SEL1L3	Cecum	0.886394
SFTPB	Cecum	0.993433
SGPP2	Cecum	0.80427
SH2D3A	Cecum	0.937659
SH2D7	Cecum	0.99569
SH3BGRL2	Cecum	0.852893
SHROOM3	Cecum	0.8923
SI	Cecum	0.998074
SIDT1	Cecum	0.858416
SLAMF8	Cecum	0.81584
SLC13A2	Cecum	0.979893
SLC25A24	Cecum	0.83585
SLC26A2	Cecum	0.832254
SLC2A9	Cecum	0.880841
SLC34A2	Cecum	0.992556
SLC35F2	Cecum	0.805955
SLC37A1	Cecum	0.881168
SLC39A4	Cecum	0.954466
SLC44A4	Cecum	0.998358
SLC51A	Cecum	0.999693
SLC51B	Cecum	0.897413
SLC6A14	Cecum	0.987132
SLC9A2	Cecum	0.848156
SLC9A3	Cecum	0.931834
SMIM33	Cecum	0.886478
SMIM6	Cecum	0.996633
SMPDL3B	Cecum	0.851181
SOWAHA	Cecum	0.881402
SPC25	Cecum	0.81171
SPDEF	Cecum	0.997693
SPINK1	Cecum	0.999983
SPINK4	Cecum	0.999936
SPINT1	Cecum	0.869761
SPTSSB	Cecum	0.886422
SRI	Cecum	0.891209
ST14	Cecum	0.952427
ST6GALNAC1	Cecum	0.998463
ST6GALNAC6	Cecum	0.914327
STARD5	Cecum	0.829788
STS	Cecum	0.835986
STYK1	Cecum	0.804058
SULT2B1	Cecum	0.879717
SVOPL	Cecum	0.984561
SYNE4	Cecum	0.97746
SYTL5	Cecum	0.884224
TACR2	Cecum	0.937142
TAS2R16	Cecum	1
TC2N	Cecum	0.90365
TDGF1	Cecum	0.952465
TDRD10	Cecum	0.901356
TFCP2L1	Cecum	0.948197
TFF2	Cecum	0.998105
TFF3	Cecum	0.999745
TFPI	Cecum	0.884844
THSD4	Cecum	0.845766
TIFAB	Cecum	0.870253
TJP3	Cecum	0.910795
TLDC2	Cecum	0.996376
TLR5	Cecum	0.923294
TMC4	Cecum	0.852009
TMC5	Cecum	0.995968
TMEM125	Cecum	0.877141
TMEM139	Cecum	0.921506
TMEM171	Cecum	0.875562
TMEM173	Cecum	0.889526
TMEM176A	Cecum	0.921487
TMEM176B	Cecum	0.915164
TMEM184A	Cecum	0.854876
TMEM210	Cecum	0.880488
TMEM236	Cecum	0.983041
TMEM253	Cecum	0.935585
TMEM45B	Cecum	0.909246
TMEM54	Cecum	0.962539
TMEM61	Cecum	0.932713
TMEM8A	Cecum	0.858587
TMEM92	Cecum	0.964794
TMIGD1	Cecum	0.997877
TMPRSS2	Cecum	0.998904
TMPRSS3	Cecum	1
TMPRSS4	Cecum	0.999353
TNS4	Cecum	0.890254
TOP2A	Cecum	0.838868
TRIM15	Cecum	1
TRIM31	Cecum	0.991142
TRIM40	Cecum	0.999094
TRPA1	Cecum	0.97732
TRPM4	Cecum	0.88566
TRPM5	Cecum	0.998256
TSPAN1	Cecum	0.999078
TSSK1B	Cecum	0.833173
TTC22	Cecum	0.929383
TUBAL3	Cecum	0.985886
UBE2C	Cecum	0.838052
UNC5CL	Cecum	0.905573
USP43	Cecum	0.951456
VIL1	Cecum	0.999032
VIP	Cecum	0.998109
VIPR1	Cecum	0.861628
XLOC_001657	Cecum	0.997954
XLOC_016995	Cecum	0.897778
XLOC_017434	Cecum	1
XLOC_021349	Cecum	0.998121
XLOC_027395	Cecum	0.991983
XLOC_032947	Cecum	0.954846
XLOC_043256	Cecum	0.937727
XLOC_056476	Cecum	0.829196
XLOC_061725	Cecum	1
XLOC_064748	Cecum	0.996711
XLOC_064879	Cecum	0.954483
XLOC_066370	Cecum	0.991504
XLOC_074197	Cecum	0.980797
XLOC_087655	Cecum	0.995575
XLOC_092241	Cecum	0.999676
XLOC_108746	Cecum	0.906524
XLOC_135197	Cecum	0.997831
XLOC_144014	Cecum	0.91086
XLOC_145547	Cecum	0.854381
XLOC_146268	Cecum	0.968006
XLOC_150347	Cecum	1
XLOC_152297	Cecum	0.973425
XLOC_170507	Cecum	0.998442
XLOC_170901	Cecum	0.967173
XLOC_178476	Cecum	1
XLOC_179494	Cecum	0.98415
XLOC_189966	Cecum	0.908458
XLOC_212839	Cecum	0.995488
XLOC_215384	Cecum	0.999818
XLOC_243052	Cecum	0.875749
XLOC_279384	Cecum	0.984542
ZDHHC23	Cecum	0.827677
44989	Hypophysis	0.9821
44996	Hypophysis	0.845491
AANAT	Hypophysis	0.907547
ABCA7	Hypophysis	0.812733
ACP4	Hypophysis	0.9492
ACTL6B	Hypophysis	0.914505
ADAMTS19	Hypophysis	0.811858
ADARB2	Hypophysis	0.877723
ADGB	Hypophysis	0.890427
AGBL2	Hypophysis	0.837662
ALDH1A2	Hypophysis	0.92073
ALK	Hypophysis	0.946122
ALS2CR12	Hypophysis	0.928618
ANKRD34C	Hypophysis	0.892223
AP3B2	Hypophysis	0.893848
ARHGAP44	Hypophysis	0.858865
ARHGAP8	Hypophysis	0.920455
ARMC2	Hypophysis	0.802024
ARMC9	Hypophysis	0.870345
ARMCX4	Hypophysis	0.875726
ARMH4	Hypophysis	0.90318
ASIC4	Hypophysis	0.971953
ASZ1	Hypophysis	0.907443
AVPR1B	Hypophysis	1
B3GNT4	Hypophysis	0.966292
BAIAP3	Hypophysis	0.886695
BBS12	Hypophysis	0.809356
BEX5	Hypophysis	0.863637
BICDL1	Hypophysis	0.80705
BRD3OS	Hypophysis	0.820757
C10H13orf46	Hypophysis	0.970536
C13H10orf113	Hypophysis	0.833513
C19H3orf67	Hypophysis	0.82523
C1H1orf194	Hypophysis	0.875406
C1H21orf62	Hypophysis	0.878817
C24H16orf71	Hypophysis	0.838831
C2H9orf135	Hypophysis	0.973145
C7H14orf39	Hypophysis	0.972162
C7H15orf65	Hypophysis	0.807065
CACNA1C	Hypophysis	0.856003
CACNA1H	Hypophysis	0.841233
CACNA2D2	Hypophysis	0.869691
CACNB2	Hypophysis	0.828069
CALB1	Hypophysis	0.885073
CASC1	Hypophysis	0.830438
CASR	Hypophysis	0.98857
CATIP	Hypophysis	0.850799
CATSPER4	Hypophysis	0.880462
CATSPERD	Hypophysis	0.819403
CCDC103	Hypophysis	0.844583
CCDC146	Hypophysis	0.878977
CCDC158	Hypophysis	0.885083
CCDC159	Hypophysis	0.848798
CCDC166	Hypophysis	0.866667
CCDC181	Hypophysis	0.932828
CCDC187	Hypophysis	0.828029
CCDC30	Hypophysis	0.889655
CCDC39	Hypophysis	0.922619
CCDC57	Hypophysis	0.830298
CCDC65	Hypophysis	0.888636
CCDC7	Hypophysis	0.846713
CCDC74B	Hypophysis	0.903057
CCER2	Hypophysis	0.828088
CCL27	Hypophysis	0.843598
CCNA1	Hypophysis	0.848358
CCNI2	Hypophysis	0.821918
CDKL4	Hypophysis	0.803165
CELSR3	Hypophysis	0.93251
CFAP206	Hypophysis	0.890418
CFAP65	Hypophysis	0.950999
CFAP70	Hypophysis	0.817146
CFAP74	Hypophysis	0.87323
CFAP97D2	Hypophysis	0.865281
CGA	Hypophysis	0.999688
CHGB	Hypophysis	0.979112
CHST8	Hypophysis	0.935958
CITED1	Hypophysis	0.965933
CLDN6	Hypophysis	0.859003
CLDN9	Hypophysis	0.998671
CLEC2L	Hypophysis	0.946458
CORIN	Hypophysis	0.955957
CPEB1	Hypophysis	0.85194
CPLX3	Hypophysis	0.923821
CPNE3	Hypophysis	0.802336
CYP11B1	Hypophysis	0.984626
DACH1	Hypophysis	0.871304
DACH2	Hypophysis	0.961928
DCDC1	Hypophysis	0.868129
DEUP1	Hypophysis	0.840528
DIO2	Hypophysis	0.935255
DLEC1	Hypophysis	0.826365
DMRTA2	Hypophysis	0.985727
DNAAF4	Hypophysis	0.815474
DNAH7	Hypophysis	0.924893
DNAI1	Hypophysis	0.912921
DRD2	Hypophysis	0.994939
DYDC1	Hypophysis	0.846669
DYNC2H1	Hypophysis	0.818956
EDARADD	Hypophysis	0.89836
EFCAB10	Hypophysis	0.890625
EFCAB6	Hypophysis	0.914608
EFHC1	Hypophysis	0.856088
EFHC2	Hypophysis	0.832815
ELOVL3	Hypophysis	0.82912
EMB	Hypophysis	0.845814
EML6	Hypophysis	0.883013
ENO4	Hypophysis	0.858853
ERICH2	Hypophysis	0.915077
ETV1	Hypophysis	0.940823
EYA1	Hypophysis	0.939955
FAM163A	Hypophysis	0.992396
FAM227A	Hypophysis	0.898057
FANK1	Hypophysis	0.846095
FBXL21P	Hypophysis	0.919496
FBXO10	Hypophysis	0.83784
FBXO15	Hypophysis	0.931181
FBXO16	Hypophysis	0.910418
FOLR1	Hypophysis	0.819106
FOXL2	Hypophysis	0.988059
FREM1	Hypophysis	0.938921
FSHB	Hypophysis	0.999724
FSIP1	Hypophysis	0.902076
FXYD4	Hypophysis	0.909574
GAL3ST1	Hypophysis	0.923789
GAS8	Hypophysis	0.870886
GFRA3	Hypophysis	0.952845
GH	Hypophysis	0.999772
GHRHR	Hypophysis	0.997459
GML	Hypophysis	0.911964
GNB3	Hypophysis	0.973845
GNG4	Hypophysis	0.838075
GNMT	Hypophysis	0.824575
GNRHR	Hypophysis	0.999479
GPR101	Hypophysis	0.971829
GPR139	Hypophysis	0.875212
GPR179	Hypophysis	0.889323
GPR6	Hypophysis	0.978004
GRAMD2A	Hypophysis	0.811275
GRID2IP	Hypophysis	0.971114
GRIP1	Hypophysis	0.922083
GTF2IRD1	Hypophysis	0.812636
HDX	Hypophysis	0.879397
HYDIN	Hypophysis	0.870968
IFT22	Hypophysis	0.815296
IGFBP2	Hypophysis	0.810069
IGSF1	Hypophysis	0.990494
ILDR1	Hypophysis	0.897238
INSM2	Hypophysis	0.966067
INTU	Hypophysis	0.87966
IQCG	Hypophysis	0.868852
IQSEC3	Hypophysis	0.895182
IRS4	Hypophysis	0.885827
ISL2	Hypophysis	0.8865
JHY	Hypophysis	0.921139
KATNAL2	Hypophysis	0.908582
KCNA5	Hypophysis	0.958609
KCNC3	Hypophysis	0.863223
KCNH2	Hypophysis	0.852273
KCNH3	Hypophysis	0.855967
KCNH6	Hypophysis	0.976461
KCNH8	Hypophysis	0.904097
KCNJ5	Hypophysis	0.986561
KCNK12	Hypophysis	0.987192
KCNN2	Hypophysis	0.899921
KCNT2	Hypophysis	0.852992
KDF1	Hypophysis	0.805083
KIAA0408	Hypophysis	0.820841
KIAA0825	Hypophysis	0.805499
KIAA1324	Hypophysis	0.97645
KIF9	Hypophysis	0.834815
KLHL1	Hypophysis	0.875495
KSR2	Hypophysis	0.950967
LCA5	Hypophysis	0.882143
LHB	Hypophysis	0.999531
LHX4	Hypophysis	0.98263
LMAN1L	Hypophysis	0.979079
LMNTD2	Hypophysis	0.968502
LOC101102377	Hypophysis	0.994286
LOC101102411	Hypophysis	0.929684
LOC101102726	Hypophysis	0.82274
LOC101102787	Hypophysis	0.936901
LOC101103085	Hypophysis	0.954985
LOC101103749	Hypophysis	0.844267
LOC101104012	Hypophysis	0.940148
LOC101104745	Hypophysis	0.884132
LOC101104950	Hypophysis	0.880116
LOC101106282	Hypophysis	0.98231
LOC101106881	Hypophysis	0.85387
LOC101107282	Hypophysis	0.824819
LOC101108024	Hypophysis	0.911859
LOC101108282	Hypophysis	0.825015
LOC101108627	Hypophysis	0.89258
LOC101109336	Hypophysis	0.885293
LOC101109657	Hypophysis	0.808114
LOC101111394	Hypophysis	0.800502
LOC101112093	Hypophysis	0.854617
LOC101112356	Hypophysis	0.898532
LOC101112602	Hypophysis	0.95678
LOC101112623	Hypophysis	1
LOC101113538	Hypophysis	1
LOC101113891	Hypophysis	0.897059
LOC101114419	Hypophysis	0.825229
LOC101115435	Hypophysis	0.80214
LOC101115605	Hypophysis	0.875289
LOC101116255	Hypophysis	0.87196
LOC101117044	Hypophysis	0.883783
LOC101117224	Hypophysis	0.935979
LOC101118452	Hypophysis	0.933968
LOC101119825	Hypophysis	0.94898
LOC101120482	Hypophysis	0.95087
LOC101120580	Hypophysis	0.824243
LOC101120749	Hypophysis	0.830193
LOC101121036	Hypophysis	0.925979
LOC101121916	Hypophysis	0.983232
LOC101122504	Hypophysis	0.871479
LOC101123533	Hypophysis	0.851103
LOC105602359	Hypophysis	0.975767
LOC105602432	Hypophysis	0.887774
LOC105602647	Hypophysis	0.818424
LOC105602686	Hypophysis	0.875456
LOC105602775	Hypophysis	0.843838
LOC105603132	Hypophysis	0.849765
LOC105603379	Hypophysis	0.977239
LOC105603423	Hypophysis	0.97228
LOC105603432	Hypophysis	0.91262
LOC105604114	Hypophysis	0.813249
LOC105604355	Hypophysis	0.904255
LOC105604471	Hypophysis	0.87255
LOC105604936	Hypophysis	0.967971
LOC105605098	Hypophysis	0.885011
LOC105605484	Hypophysis	0.822209
LOC105605939	Hypophysis	0.895569
LOC105606524	Hypophysis	0.959273
LOC105606533	Hypophysis	0.981574
LOC105606646	Hypophysis	0.901124
LOC105607030	Hypophysis	0.93339
LOC105607146	Hypophysis	0.866861
LOC105607365	Hypophysis	0.922093
LOC105607966	Hypophysis	0.809864
LOC105608309	Hypophysis	0.886405
LOC105608356	Hypophysis	0.882559
LOC105608545	Hypophysis	0.803283
LOC105608691	Hypophysis	0.912856
LOC105609478	Hypophysis	0.81121
LOC105609492	Hypophysis	0.830793
LOC105609801	Hypophysis	0.805052
LOC105609843	Hypophysis	0.98177
LOC105609938	Hypophysis	0.865147
LOC105610178	Hypophysis	0.875661
LOC105610397	Hypophysis	0.960718
LOC105610497	Hypophysis	0.826325
LOC105611091	Hypophysis	0.903128
LOC105611242	Hypophysis	0.881807
LOC105611487	Hypophysis	0.859482
LOC105611558	Hypophysis	0.890227
LOC105611989	Hypophysis	0.869859
LOC105612006	Hypophysis	0.822523
LOC105612015	Hypophysis	0.807666
LOC105613179	Hypophysis	0.823798
LOC105613532	Hypophysis	0.808642
LOC105613571	Hypophysis	0.846897
LOC105614674	Hypophysis	0.841446
LOC105615370	Hypophysis	0.907143
LOC105616237	Hypophysis	0.907292
LOC105616320	Hypophysis	0.887866
LOC106990385	Hypophysis	0.92439
LOC106990587	Hypophysis	0.811383
LOC106990745	Hypophysis	0.826897
LOC106991070	Hypophysis	0.904753
LOC106991170	Hypophysis	0.919311
LOC106991193	Hypophysis	0.941614
LOC106991288	Hypophysis	0.944298
LOC106991864	Hypophysis	0.920455
LOC106991947	Hypophysis	0.893002
LOC114108698	Hypophysis	0.919455
LOC114108731	Hypophysis	0.881653
LOC114108734	Hypophysis	0.914655
LOC114108744	Hypophysis	0.844626
LOC114108802	Hypophysis	0.898226
LOC114109334	Hypophysis	0.90122
LOC114109344	Hypophysis	0.815365
LOC114109408	Hypophysis	1
LOC114109625	Hypophysis	0.999798
LOC114109708	Hypophysis	0.906567
LOC114110125	Hypophysis	0.988617
LOC114110131	Hypophysis	0.994661
LOC114110282	Hypophysis	0.933751
LOC114110600	Hypophysis	0.816011
LOC114110664	Hypophysis	0.860959
LOC114110804	Hypophysis	0.845179
LOC114110825	Hypophysis	0.915128
LOC114111217	Hypophysis	0.803525
LOC114111341	Hypophysis	0.929722
LOC114111393	Hypophysis	0.8505
LOC114111407	Hypophysis	0.832348
LOC114112130	Hypophysis	0.914593
LOC114112283	Hypophysis	0.953125
LOC114112294	Hypophysis	0.850692
LOC114112463	Hypophysis	0.933617
LOC114112526	Hypophysis	1
LOC114112927	Hypophysis	0.921471
LOC114113022	Hypophysis	0.885459
LOC114113186	Hypophysis	0.880123
LOC114113194	Hypophysis	0.913479
LOC114113237	Hypophysis	0.925073
LOC114113606	Hypophysis	0.844351
LOC114113858	Hypophysis	0.872886
LOC114113928	Hypophysis	0.873884
LOC114114008	Hypophysis	0.91517
LOC114114017	Hypophysis	0.925046
LOC114114066	Hypophysis	0.888419
LOC114114502	Hypophysis	0.822154
LOC114114541	Hypophysis	0.966257
LOC114114551	Hypophysis	0.882792
LOC114114608	Hypophysis	1
LOC114114615	Hypophysis	0.966912
LOC114114631	Hypophysis	0.903578
LOC114114839	Hypophysis	0.914617
LOC114114849	Hypophysis	0.932984
LOC114114888	Hypophysis	0.813526
LOC114114956	Hypophysis	0.92916
LOC114114964	Hypophysis	0.936446
LOC114114966	Hypophysis	0.920116
LOC114114968	Hypophysis	0.917168
LOC114114970	Hypophysis	0.903188
LOC114115245	Hypophysis	0.830405
LOC114115358	Hypophysis	0.935605
LOC114115552	Hypophysis	0.964533
LOC114115570	Hypophysis	0.947189
LOC114115675	Hypophysis	0.869943
LOC114115711	Hypophysis	0.97488
LOC114116056	Hypophysis	0.938381
LOC114116101	Hypophysis	0.978762
LOC114116117	Hypophysis	0.836261
LOC114116171	Hypophysis	0.956564
LOC114116180	Hypophysis	0.803082
LOC114116364	Hypophysis	0.908357
LOC114116441	Hypophysis	1
LOC114116443	Hypophysis	0.872146
LOC114116609	Hypophysis	0.812943
LOC114116664	Hypophysis	0.865792
LOC114116958	Hypophysis	0.993243
LOC114116959	Hypophysis	1
LOC114117111	Hypophysis	0.816741
LOC114117509	Hypophysis	0.976477
LOC114117516	Hypophysis	0.927903
LOC114117550	Hypophysis	1
LOC114117562	Hypophysis	0.80579
LOC114117841	Hypophysis	0.827346
LOC114117845	Hypophysis	0.815068
LOC114117859	Hypophysis	0.814891
LOC114117960	Hypophysis	0.889849
LOC114118047	Hypophysis	0.940217
LOC114118076	Hypophysis	0.969325
LOC114118092	Hypophysis	0.934976
LOC114118833	Hypophysis	1
LOC114118849	Hypophysis	0.901
LRCH2	Hypophysis	0.884835
LRRC27	Hypophysis	0.871459
LRRC38	Hypophysis	0.860647
LRRC43	Hypophysis	0.931647
LRRC46	Hypophysis	0.879979
LRRC52	Hypophysis	0.949846
LRRC56	Hypophysis	0.958483
LRRC9	Hypophysis	0.864474
MAATS1	Hypophysis	0.836342
MADD	Hypophysis	0.831838
MAGEF1	Hypophysis	0.831296
MAGEH1	Hypophysis	0.806591
MAP9	Hypophysis	0.813855
MAPK15	Hypophysis	0.819259
MCF2L	Hypophysis	0.824846
MFSD6L	Hypophysis	0.88399
MINAR2	Hypophysis	0.844272
MKRN3	Hypophysis	0.868957
MOK	Hypophysis	0.818606
MORN2	Hypophysis	0.859152
MORN3	Hypophysis	0.946552
MSX1	Hypophysis	0.915131
MYO15A	Hypophysis	0.941645
MYT1	Hypophysis	0.888116
NAP1L2	Hypophysis	0.931854
NCMAP	Hypophysis	0.933422
NEK10	Hypophysis	0.889826
NEUROD1	Hypophysis	0.969132
NEUROD4	Hypophysis	0.99909
NKX2-2	Hypophysis	0.893424
NME5	Hypophysis	0.837479
NNAT	Hypophysis	0.978981
NPPC	Hypophysis	0.946664
NR5A1	Hypophysis	0.963809
NSUN7	Hypophysis	0.862009
NUP62CL	Hypophysis	0.882407
OSCP1	Hypophysis	0.802185
P2RX2	Hypophysis	0.935713
P4HA3	Hypophysis	0.826202
PABPC1L	Hypophysis	0.813684
PAPPA2	Hypophysis	0.967768
PAX8	Hypophysis	0.805045
PCBP3	Hypophysis	0.868497
PCDHAC1	Hypophysis	0.841088
PDE10A	Hypophysis	0.888861
PDE11A	Hypophysis	0.931013
PEG3	Hypophysis	0.90314
PITX2	Hypophysis	0.920611
PIWIL3	Hypophysis	0.897285
PLD3	Hypophysis	0.813721
POMC	Hypophysis	0.993476
POU1F1	Hypophysis	0.999745
PRL	Hypophysis	0.999705
PROP1	Hypophysis	0.915877
PRRT3	Hypophysis	0.932335
PTCHD4	Hypophysis	0.897525
PTPRN	Hypophysis	0.954675
PWWP3B	Hypophysis	0.824974
RAB26	Hypophysis	0.898213
RAB27A	Hypophysis	0.866921
RAB36	Hypophysis	0.943036
RASAL1	Hypophysis	0.822776
RD3	Hypophysis	1
RGS9BP	Hypophysis	0.957254
RHO	Hypophysis	0.904439
RHPN1	Hypophysis	0.847573
RIIAD1	Hypophysis	0.91453
RIMBP2	Hypophysis	0.908624
RLN3	Hypophysis	0.99538
RNF183	Hypophysis	0.94519
RNF227	Hypophysis	0.858369
ROBO2	Hypophysis	0.817819
ROPN1L	Hypophysis	0.860101
RPRML	Hypophysis	0.985665
RSPH9	Hypophysis	0.881813
RTBDN	Hypophysis	0.979839
SBSPON	Hypophysis	0.876966
SCG2	Hypophysis	0.943162
SCG3	Hypophysis	0.964433
SCG5	Hypophysis	0.913251
SCGB3A2	Hypophysis	0.956456
SCGN	Hypophysis	0.990286
SCIN	Hypophysis	0.867372
SCN9A	Hypophysis	0.809913
SCNN1G	Hypophysis	0.886564
SEMA3A	Hypophysis	0.869279
SERTM1	Hypophysis	0.874143
SEZ6L2	Hypophysis	0.879292
SFXN3	Hypophysis	0.891045
SIX3	Hypophysis	0.950111
SIX6	Hypophysis	0.997693
SKOR1	Hypophysis	0.985125
SLC12A8	Hypophysis	0.909785
SLC16A9	Hypophysis	0.821863
SLC35G2	Hypophysis	0.89651
SLC4A8	Hypophysis	0.870501
SLC7A8	Hypophysis	0.912407
SLITRK5	Hypophysis	0.835007
SPAG17	Hypophysis	0.913131
SPAG6	Hypophysis	0.945174
SSTR5	Hypophysis	0.866653
STK32C	Hypophysis	0.87132
STK33	Hypophysis	0.92685
STPG4	Hypophysis	0.858852
STXBP5L	Hypophysis	0.92513
SYNGAP1	Hypophysis	0.863418
SYT14	Hypophysis	0.933379
SYT5	Hypophysis	0.898913
SYT7	Hypophysis	0.952161
TBX19	Hypophysis	0.996001
TBX20	Hypophysis	0.80773
TCEAL9	Hypophysis	0.865609
TEX15	Hypophysis	0.820901
TEX9	Hypophysis	0.848908
TIGD4	Hypophysis	0.864819
TLL2	Hypophysis	0.873989
TMEM107	Hypophysis	0.850585
TMEM169	Hypophysis	0.841687
TMEM198	Hypophysis	0.882586
TMEM231	Hypophysis	0.813143
TMEM232	Hypophysis	0.807605
TMEM269	Hypophysis	0.91173
TMPRSS9	Hypophysis	0.9955
TRHDE	Hypophysis	0.817563
TRHR	Hypophysis	0.990835
TRIM6	Hypophysis	0.946519
TRIM66	Hypophysis	0.8313
TRIQK	Hypophysis	0.815317
TSHB	Hypophysis	0.998996
TSSK3	Hypophysis	0.877859
TSSK4	Hypophysis	0.806611
TTC16	Hypophysis	0.890082
TTC24	Hypophysis	0.991358
TTC29	Hypophysis	0.885483
TYRP1	Hypophysis	0.993267
UBE2U	Hypophysis	0.885271
UBXN11	Hypophysis	0.879034
UNC13A	Hypophysis	0.910976
UNC5C	Hypophysis	0.831857
UNC79	Hypophysis	0.894441
UNC80	Hypophysis	0.880814
USH1C	Hypophysis	0.80188
UTS2B	Hypophysis	1
VWA2	Hypophysis	0.869587
WDR17	Hypophysis	0.860581
WDR27	Hypophysis	0.821978
WDR35	Hypophysis	0.857306
WDR6	Hypophysis	0.828329
WFDC2	Hypophysis	0.918511
XKR4	Hypophysis	0.879571
XKR7	Hypophysis	0.970932
ZAN	Hypophysis	0.838816
ZBTB8B	Hypophysis	0.854181
ZCCHC18	Hypophysis	0.890438
ZFHX2	Hypophysis	0.868526
ZFP69B	Hypophysis	0.888034
ZMYND10	Hypophysis	0.865239
ZNF554	Hypophysis	0.810241
ZNF875	Hypophysis	0.845918
ZSCAN23	Hypophysis	0.89747
44995	Hypothalamus	0.925663
AATK	Hypothalamus	0.983792
ABAT	Hypothalamus	0.98764
ABCA2	Hypothalamus	0.956676
ABCC8	Hypothalamus	0.98252
ABCG4	Hypothalamus	0.98611
ABHD17B	Hypothalamus	0.805943
ABHD3	Hypothalamus	0.841858
ABHD8	Hypothalamus	0.875961
ABI2	Hypothalamus	0.921793
ABLIM2	Hypothalamus	0.856749
ACAP3	Hypothalamus	0.83052
ACBD7	Hypothalamus	0.996806
ACHE	Hypothalamus	0.992918
ACOT7	Hypothalamus	0.921455
ACRBP	Hypothalamus	0.833225
ACSBG1	Hypothalamus	0.981664
ACSBG2	Hypothalamus	0.886649
ACSL3	Hypothalamus	0.880417
ACSL6	Hypothalamus	0.928185
ACTR3B	Hypothalamus	0.872158
ACTRT3	Hypothalamus	0.817768
ACYP1	Hypothalamus	0.847004
ADAM21	Hypothalamus	0.972015
ADAM22	Hypothalamus	0.973091
ADAM23	Hypothalamus	0.976414
ADAMTS8	Hypothalamus	0.808775
ADAP1	Hypothalamus	0.849614
ADCY1	Hypothalamus	0.973061
ADCY8	Hypothalamus	0.992897
ADCYAP1	Hypothalamus	0.994312
ADCYAP1R1	Hypothalamus	0.994272
ADD2	Hypothalamus	0.981987
ADGRA1	Hypothalamus	0.965512
ADGRB1	Hypothalamus	0.981278
ADGRB2	Hypothalamus	0.986017
ADGRB3	Hypothalamus	0.966027
ADGRL1	Hypothalamus	0.828192
ADGRL3	Hypothalamus	0.936109
ADORA1	Hypothalamus	0.952515
AGAP2	Hypothalamus	0.955425
AGPAT4	Hypothalamus	0.968304
AGRP	Hypothalamus	0.996934
AIF1L	Hypothalamus	0.979952
AIFM3	Hypothalamus	0.971796
AIRE	Hypothalamus	0.982275
AJAP1	Hypothalamus	0.983705
AJM1	Hypothalamus	0.885854
AK5	Hypothalamus	0.976822
AK7	Hypothalamus	0.948794
AK9	Hypothalamus	0.918171
AKAP6	Hypothalamus	0.898439
ALCAM	Hypothalamus	0.928214
ALDOC	Hypothalamus	0.995991
ALOX5AP	Hypothalamus	0.815393
AMER2	Hypothalamus	0.986525
AMER3	Hypothalamus	0.959007
AMIGO1	Hypothalamus	0.816468
AMIGO2	Hypothalamus	0.808045
ANK2	Hypothalamus	0.904635
ANKMY1	Hypothalamus	0.888964
ANKRD29	Hypothalamus	0.878358
ANKRD33	Hypothalamus	0.811099
ANKRD34A	Hypothalamus	0.974754
ANKRD34B	Hypothalamus	0.999434
ANKRD45	Hypothalamus	0.842933
ANKRD55	Hypothalamus	0.982713
ANKRD66	Hypothalamus	0.959416
ANKRD7	Hypothalamus	0.860289
ANKS1B	Hypothalamus	0.988806
ANKUB1	Hypothalamus	0.971591
ANLN	Hypothalamus	0.969885
ANO3	Hypothalamus	0.866781
ANO4	Hypothalamus	0.990405
ANOS1	Hypothalamus	0.923677
ANXA9	Hypothalamus	0.932934
AP3M2	Hypothalamus	0.899893
APBA1	Hypothalamus	0.965484
APBA2	Hypothalamus	0.99518
APBB1	Hypothalamus	0.914405
APC2	Hypothalamus	0.931158
APELA	Hypothalamus	0.988714
APLP1	Hypothalamus	0.975517
APOBEC4	Hypothalamus	0.878586
APOD	Hypothalamus	0.977326
AQP4	Hypothalamus	0.998148
ARAP2	Hypothalamus	0.903064
ARC	Hypothalamus	0.903515
ARFGEF3	Hypothalamus	0.853585
ARHGAP20	Hypothalamus	0.904313
ARHGAP21	Hypothalamus	0.831893
ARHGAP23	Hypothalamus	0.895798
ARHGAP33	Hypothalamus	0.943966
ARHGAP36	Hypothalamus	0.958339
ARHGDIG	Hypothalamus	0.988036
ARHGEF10	Hypothalamus	0.860314
ARHGEF37	Hypothalamus	0.849469
ARHGEF9	Hypothalamus	0.899183
ARL10	Hypothalamus	0.840968
ARL8A	Hypothalamus	0.817343
ARL9	Hypothalamus	0.894942
ARMC3	Hypothalamus	0.887298
ARNT2	Hypothalamus	0.972481
ARRB1	Hypothalamus	0.873734
ASCL1	Hypothalamus	0.878601
ASIC1	Hypothalamus	0.996302
ASIC2	Hypothalamus	0.998645
ASPA	Hypothalamus	0.868907
ASPHD1	Hypothalamus	0.952954
ASPHD2	Hypothalamus	0.82133
ASTN1	Hypothalamus	0.97244
ASTN2	Hypothalamus	0.950548
ASXL3	Hypothalamus	0.944933
ATAT1	Hypothalamus	0.814011
ATCAY	Hypothalamus	0.979226
ATG4C	Hypothalamus	0.816029
ATL1	Hypothalamus	0.988544
ATP13A2	Hypothalamus	0.814797
ATP13A4	Hypothalamus	0.992924
ATP1A2	Hypothalamus	0.938517
ATP1A3	Hypothalamus	0.988863
ATP1B2	Hypothalamus	0.9791
ATP2B2	Hypothalamus	0.956618
ATP2B3	Hypothalamus	0.970076
ATP6AP1L	Hypothalamus	0.850656
ATP6V0E2	Hypothalamus	0.920491
ATP6V1FNB	Hypothalamus	0.857143
ATP6V1G2	Hypothalamus	0.997731
ATP8A1	Hypothalamus	0.843902
ATP9A	Hypothalamus	0.828912
ATRNL1	Hypothalamus	0.890016
AZIN2	Hypothalamus	0.843558
B3GAT1	Hypothalamus	0.988962
B3GAT2	Hypothalamus	0.974793
B4GALNT1	Hypothalamus	0.964402
B4GALT6	Hypothalamus	0.955791
B4GAT1	Hypothalamus	0.948255
BAALC	Hypothalamus	0.984639
BACE1	Hypothalamus	0.847709
BARHL1	Hypothalamus	1
BARHL2	Hypothalamus	0.993732
BASP1	Hypothalamus	0.932319
BBS7	Hypothalamus	0.803524
BCAN	Hypothalamus	0.99976
BCAS1	Hypothalamus	0.989798
BCAS4	Hypothalamus	0.866718
BCAT1	Hypothalamus	0.936799
BDNF	Hypothalamus	0.948577
BEGAIN	Hypothalamus	0.963537
BEND4	Hypothalamus	0.968308
BEND6	Hypothalamus	0.973493
BEST1	Hypothalamus	0.966779
BEX2	Hypothalamus	0.831558
BEX4	Hypothalamus	0.876089
BFSP1	Hypothalamus	0.9179
BFSP2	Hypothalamus	0.981673
BHLHE22	Hypothalamus	0.871307
BHLHE41	Hypothalamus	0.823504
BICD1	Hypothalamus	0.937887
BMP7	Hypothalamus	0.840007
BMPR1B	Hypothalamus	0.957372
BRINP1	Hypothalamus	0.969159
BRINP2	Hypothalamus	0.949009
BRINP3	Hypothalamus	0.986342
BRS3	Hypothalamus	1
[truncated: 6,336 more rows]

## Sheet: S7
Table S7 GO enrichment of tissue-specific genes.
Tissue	ID	Description	Count	GeneRatio	Genes	Fold Enrichment	FDR
Cartilage	GO:0005576	extracellular region	74	13.3094	LOC101122819, WNT2B, IL25, CATHL1B, LAMC3, COL12A1, TNC, WFDC1, HAPLN1, SMPD3, ADAMTSL1, ESM1, IBSP, C1QTNF6, C1QTNF5, RSPO2, CCN5, COL10A1, ENPP1, CCN2, TIMP1, CCN1, ADAMTS6, WNT5B, MMP2, LOC105607776, NOG, BGN, DKK1, DCN, SFRP4, MMP13, ANGPTL7, CRISPLD1, CATHL3, COL8A1, FBN2, PTGFR, DPT, FBLN1, AEBP1, LTBP3, PLA2G5, LTBP1, ADAMTS10, BAC5, ACAN, ADAMTS14, BGLAP, OLFML3, ADAMTS18, ADAMTS17, CILP2…	4.00797	1.47e-22
Cartilage	GO:0005615	extracellular space	64	11.5108	SPARC, SERPINE2, LOXL3, LOXL4, MPO, GLDN, LOXL2, COMP, EFEMP2, C1QTNF1, ADAMTS3, IBSP, C1QTNF6, CTSK, CCN6, CCN5, TNFSF11, ENPP1, SOST, TIMP1, SERPINF1, MMP2, NOG, PCOLCE, WNT16, DKK1, MMP9, SFRP4, COL2A1, SLPI, LOX, CD109, KIT, COL6A3, FAM20A, FBLN7, LRRC17, NDNF, THBS4, CST3, SRPX2, SCUBE1, GPC1, CPAMD8, SPP1, SERPINH1, SLIT3, ELANE, CTHRC1, TGFB2, CRTAP, TGFB1, ANGPT2, AZU1, SULF1, MSMP, COL1A…	4.45364	8.05e-22
Cartilage	GO:0030199	collagen fibril organization	21	3.77698	FKBP10, TGFB2, LUM, COL11A2, DPT, P3H4, LOXL2, COL1A1, COMP, MMP11, ACAN, ADAMTS14, COL2A1, COL1A2, COL5A1, LOX, LOC101120574, COL5A2, SERPINH1, FMOD, DDR2	26.1897	1.71e-21
Cartilage	GO:0031012	extracellular matrix	24	4.31655	FBLN7, TGFB2, OLFML2B, TGFB1, WNT5B, MMP2, BGN, NDNF, LTBP2, OLFML2A, MMP9, HAPLN1, MMP11, PHOSPHO1, MMP13, LOX, MMP16, EPYC, MMP23B, LOC101118895, COL6A3, ALPL, PTX3, CCN2	14.6192	6.86e-19
Cartilage	GO:0005581	collagen trimer	12	2.15827	COLEC12, COL1A1, COL1A2, LOX, COL22A1, COL6A1, COL11A2, COL12A1, COL21A1, COL6A3, COL9A2, CTHRC1	17.7867	1.05e-09
Cartilage	GO:0008201	heparin binding	18	3.23741	FBLN7, NRP2, SERPINE2, FN1, NDNF, PCOLCE, AZU1, MPO, THBS4, BMP4, COMP, EFEMP2, COL5A1, RSPO2, CCN2, SOST, ELANE, FGFR1	9.32853	1.78e-09
Cartilage	GO:0005509	calcium ion binding	43	7.73381	FBLN7, FBN2, FKBP10, MEGF6, SPARC, LRP4, LTBP2, FBLN1, PCDH12, LTBP3, PLA2G5, LTBP1, PCDH18, THBS4, LOXL2, COMP, SCUBE2, SCUBE3, ACAN, EFEMP2, SCUBE1, ADGRE5, CDH2, BGLAP, SLIT3, SLIT2, CGREF1, CD93, SULF1, CLEC4A, RCN3, BMP1, CDH11, FAT1, FKBP7, ALPL, NOX5, FAT3, S100A3, FKBP9, FAT4, MATN4, PLCD1	3.28487	2.9e-09
Cartilage	GO:0001958	endochondral ossification	12	2.15827	BMP4, COL1A1, SMPD3, PHOSPHO1, COL2A1, MMP13, COL13A1, MMP16, DLX5, TMEM119, ALPL, BMP6	18.2912	9.28e-09
Cartilage	GO:0001649	osteoblast differentiation	15	2.69784	DLX5, CYP24, NOG, GLI1, BMP6, BMP4, COL1A1, BMP3, SMO, LOX, BGLAP, SNAI1, TMEM119, SNAI2, CCN1	11.6477	9.28e-09
Cartilage	GO:0005201	extracellular matrix structural constituent	11	1.97842	FBN2, COL1A1, COL2A1, COL27A1, COL1A2, COL5A1, COL24A1, COL11A1, COL11A2, COL5A2, PRELP	15.6771	9.23e-08
Cartilage	GO:0004222	metalloendopeptidase activity	17	3.05755	MMP2, MMP9, ADAMTS10, PHEX, MMP11, ADAMTS14, MMP13, ADAMTS3, BMP1, MMP16, LOC101120574, ADAMTS18, MMP23B, ADAMTS17, ADAM12, LOC101118895, ADAMTS6	7.24584	1.02e-07
Cartilage	GO:0005518	collagen binding	11	1.97842	COMP, MRC2, SPARC, C1QTNF1, LOX, CTSK, SERPINH1, PCOLCE, AEBP1, DCN, DDR2	13.9352	2.02e-07
Cartilage	GO:0002062	chondrocyte differentiation	10	1.79856	BMP4, COL2A1, WNT2B, TGFB1, WNT5B, COL11A2, CYTL1, PTH1R, FGFR1, GLI2	15.2427	3.08e-06
Cartilage	GO:0030574	collagen catabolic process	7	1.25899	MRC2, MMP11, MMP13, MMP16, CTSK, MMP2, MMP9	26.1897	2.42e-05
Cartilage	GO:0048407	platelet-derived growth factor binding	6	1.07914	PDGFRB, COL1A1, PDGFRA, COL2A1, COL1A2, COL5A1	27.3637	5.63e-05
Cartilage	GO:0030198	extracellular matrix organization	12	2.15827	VIT, PDGFRA, OLFML2B, COL27A1, IBSP, DMP1, PTX3, NDNF, FBLN1, OLFML2A, CCN1, MMP9	7.5979	9.91e-05
Cartilage	GO:0005604	basement membrane	10	1.79856	ACAN, COL2A1, SPARC, COL5A1, LAMC3, FN1, TNC, FBLN1, TIMP1, THBS4	8.08488	0.00012
Cartilage	GO:0009986	cell surface	21	3.77698	PDGFRB, TGFB1, WNT5B, CD93, ITGB5, BGN, LRP4, SULF1, GLDN, SCUBE3, DCSTAMP, SFRP4, SRPX2, CDH2, TNN, TNFSF4, MXRA8, ENPP1, MELTF, WNT1, ELANE	3.39565	0.000125
Cartilage	GO:0030282	bone mineralization	9	1.61871	SMPD3, COMP, COL1A2, MMP13, IBSP, LOX, ALPL, PTH1R, PHEX	11.5749	0.000148
Cartilage	GO:0060325	face morphogenesis	8	1.43885	COL1A1, PDGFRA, TGFB1, CRISPLD1, DLX5, MMP2, NOG, DKK1	14.3149	0.000151
Cartilage	GO:0045669	positive regulation of osteoblast differentiation	10	1.79856	BMP4, FBN2, SCUBE3, TMEM119, TENT5A, CCN1, BMP6, GLI3, CTHRC1, DDR2	8.9468	0.000215
Cartilage	GO:0005178	integrin binding	11	1.97842	COMP, ESM1, COL16A1, IBSP, TNN, ITGB3, SPP1, FN1, CCN2, CCN1, THBS4	6.6889	0.000221
Cartilage	GO:0010718	positive regulation of epithelial to mesenchymal transition	8	1.43885	BMP4, COL1A1, TGFB2, DAB2, TGFB1, BAMBI, SNAI1, LOXL2	12.6632	0.000305
Cartilage	GO:0030324	lung development	10	1.79856	PDGFRA, LOX, LOC101120574, LOXL3, CCN2, TBX5, GLI1, TBX4, GLI3, GLI2	8.06966	0.000436
Cartilage	GO:0001837	epithelial to mesenchymal transition	7	1.25899	TGFB2, TGFB1, NOG, LOXL3, SNAI2, FGFR1, LOXL2	13.7184	0.000964
Cartilage	GO:0070700	BMP receptor binding	5	0.899281	BMP4, BMP3, SCUBE3, BMP6, BMP5	25.3368	0.000981
Cartilage	GO:0032964	collagen biosynthetic process	5	0.899281	COL1A1, ADAMTS3, COL5A1, SERPINH1, P3H4	29.3966	0.00129082
Cartilage	GO:0010628	positive regulation of gene expression	19	3.41727	PTGFR, RARG, TGFB1, DLX5, ITGB3, NOG, LIF, TNC, FN1, LOC101110922, WNT16, DKK1, BMP6, SFRP4, C1QTNF1, SMO, HEY2, TMEM119, TNFSF11	3.38507	0.00136417
Cartilage	GO:0035987	endodermal cell differentiation	7	1.25899	ITGB5, COL11A1, MMP2, COL12A1, FN1, COL8A1, MMP9	12.5255	0.00136417
Cartilage	GO:0006955	immune response	17	3.05755	COLEC12, SC5, LOC101119933, CATHL1B, LOC105607776, LIF, LOC101105022, PRG4, SMAD6, LOC101105274, BMP6, BAC5, SLPI, TNFSF4, CATHL3, TNFSF11, LOC114109380	3.7018	0.00136417
Cartilage	GO:0090090	negative regulation of canonical Wnt signaling pathway	12	2.15827	SFRP4, DAB2, WNT5B, CDH2, NOG, SNAI2, LRP4, ROR2, GLI1, GLI3, BICC1, CTHRC1	5.19856	0.00159924
Cartilage	GO:0032331	negative regulation of chondrocyte differentiation	6	1.07914	BMP4, RARG, SNAI2, LTBP3, GDF5, GLI2	16.4621	0.00165997
Cartilage	GO:0008083	growth factor activity	12	2.15827	BMP4, BMP3, TGFB2, TGFB1, PDGFD, LIF, BMP8B, TIMP1, GDF5, BMP6, PGF, BMP5	4.4135	0.00252937
Cartilage	GO:0005520	insulin-like growth factor binding	6	1.07914	ESM1, CCN6, CCN5, CCN2, CCN1, KAZALD1	12.438	0.00252937
Cartilage	GO:0017147	Wnt-protein binding	6	1.07914	SFRP4, APCDD1L, ROR1, ROR2, APCDD1, CTHRC1	12.438	0.00252937
Cartilage	GO:0004720	protein-lysine 6-oxidase activity	4	0.719424	LOX, LOXL3, LOXL4, LOXL2	36.4849	0.00252937
Cartilage	GO:0006952	defense response	7	1.25899	LOC101122819, CST3, SC5, CATHL1B, CATHL3, LOC105607776, BAC5	10.6699	0.00293651
Cartilage	GO:0007155	cell adhesion	14	2.51799	ITGB5, ITGA2, TNC, FN1, HAPLN1, ACAN, COL5A1, IBSP, ITGA11, CERCAM, SPP1, MXRA8, COL6A3, SUSD5	4.02919	0.00330457
Cartilage	GO:0050840	extracellular matrix binding	5	0.899281	OLFML2B, BGN, OLFML2A, CCN1, DCN	15.2021	0.00589281
Cartilage	GO:0003323	type B pancreatic cell development	5	0.899281	BMP4, SMO, CDH2, BMP6, BMP5	18.7069	0.00670587
Cartilage	GO:0071230	cellular response to amino acid stimulus	7	1.25899	COL1A1, PDGFRA, COL16A1, COL1A2, MMP2, PDGFD, COL5A2	9.00272	0.00670587
Cartilage	GO:0060348	bone development	7	1.25899	EPYC, BGLAP, SH3PXD2B, BGN, P3H1, WNT1, SULF1	9.00272	0.00670587
Cartilage	GO:0008285	negative regulation of cell proliferation	16	2.8777	RARG, TGFB2, TGFB1, SERPINE2, LIF, DPT, PTH1R, SMAD6, GLI3, BMP5, SFRP4, RIPPLY3, CCN6, SLIT3, ROR2, PTGES	3.29242	0.00677359
Cartilage	GO:0030501	positive regulation of bone mineralization	7	1.25899	BMP4, FBN2, TGFB1, TMEM119, TENT5A, CCN1, BMP6	8.72991	0.00710408
Cartilage	GO:0001503	ossification	7	1.25899	IBSP, SPP1, TNFSF11, DMP1, TCIRG1, CCN2, MMP9	8.72991	0.00710408
Cartilage	GO:0018057	peptidyl-lysine oxidation	4	0.719424	LOX, LOXL3, LOXL4, LOXL2	32.9242	0.00743254
Cartilage	GO:0002076	osteoblast development	5	0.899281	TNN, SATB2, HOXA2, PTH1R, GLI2	17.148	0.00743254
Cartilage	GO:0051707	response to other organism	5	0.899281	SC5, CATHL1B, CATHL3, LOC105607776, BAC5	17.148	0.00743254
Cartilage	GO:0042472	inner ear morphogenesis	7	1.25899	ALDH1A3, TMIE, COL2A1, DLX5, ROR2, WNT1, FGFR1	8.00242	0.0101859
Cartilage	GO:0002020	protease binding	8	1.43885	CST3, COL1A1, COMP, COL1A2, SH3PXD2A, KIT, FN1, ELANE	5.61307	0.0107899
Cartilage	GO:0043394	proteoglycan binding	4	0.719424	COL2A1, COL5A1, CTSK, FN1	22.8031	0.0107899
Cartilage	GO:0030326	embryonic limb morphogenesis	6	1.07914	FBN2, DLX5, LOC101110922, GDF5, DKK1, FGFR1	10.2888	0.0114023
Cartilage	GO:0033280	response to vitamin D	4	0.719424	CYP24, BGLAP, SPP1, ALPL	27.4369	0.0123597
Cartilage	GO:0030512	negative regulation of transforming growth factor beta receptor signaling pathway	8	1.43885	RASL11B, BAMBI, CD109, HTRA1, PMEPA1, LDLRAD4, SMAD6, WNT1	6.21212	0.0123597
Cartilage	GO:0030509	BMP signaling pathway	7	1.25899	TMEM100, SMPD3, COMP, DLX5, ROR2, SMAD6, BMP6	7.38685	0.0141633
Cartilage	GO:0030500	regulation of bone mineralization	5	0.899281	COMP, ANKH, BGLAP, OMD, DDR2	13.7184	0.0155867
Cartilage	GO:0003180	aortic valve morphogenesis	5	0.899281	BMP4, TGFB1, HEY2, SLIT3, SMAD6	13.7184	0.0155867
Cartilage	GO:0016525	negative regulation of angiogenesis	8	1.43885	TGFB2, ANGPT2, SERPINF1, CCN6, SEMA3E, SULF1, THBS4, DCN	5.87933	0.0155888
Cartilage	GO:0042475	odontogenesis of dentin-containing tooth	7	1.25899	BMP4, PDGFRA, DLX3, SMO, LRP4, GLI3, GLI2	7.02651	0.0167692
Cartilage	GO:0085029	extracellular matrix assembly	4	0.719424	SMPD3, FKBP10, COL1A2, TGFB1	23.5173	0.0172253
Cartilage	GO:0060394	negative regulation of pathway-restricted SMAD protein phosphorylation	4	0.719424	NOG, LDLRAD4, SMAD6, DKK1	23.5173	0.0172253
Cartilage	GO:0030279	negative regulation of ossification	5	0.899281	TGFB1, LRP4, SOST, SMAD6, DKK1	12.861	0.0179014
Cartilage	GO:0001525	angiogenesis	10	1.79856	TMEM100, ENPEP, NRP2, SRPX2, ANGPT2, LEPR, CCN2, TBX4, PLCD1, FGFR1	4.24281	0.0202324
Cartilage	GO:0030335	positive regulation of cell migration	11	1.97842	COL1A1, PDGFRA, CEMIP, DAB2, TGFB1, WNT5B, SMO, SNAI1, SNAI2, ROR2, CCN1	3.80427	0.0213998
Cartilage	GO:0009954	proximal/distal pattern formation	5	0.899281	LOC101110922, LRP4, GLI1, GLI3, GLI2	12.1045	0.0213998
Cartilage	GO:0007605	sensory perception of sound	10	1.79856	COL1A1, TMIE, CEMIP, COL2A1, EPYC, COL11A2, MYO3A, SNAI2, ROR1, FGFR1	4.1571	0.0219287
Cartilage	GO:0071492	cellular response to UV-A	4	0.719424	MMP2, LOC101118895, TIMP1, MMP9	20.5776	0.0231413
Cartilage	GO:0001701	in utero embryonic development	13	2.33813	PDGFRB, FKBP10, PDGFRA, NOG, PTH1R, GLI3, GLI2, TMEM100, EDNRA, ADAMTS3, SH3PXD2A, SMO, FGFR1	3.223	0.0231413
Cartilage	GO:0007507	heart development	9	1.61871	ACAN, RIPPLY3, TGFB2, LOX, SH3PXD2B, FOXL1, GLI3, BICC1, GLI2	4.57281	0.0235531
Cartilage	GO:0060021	palate development	7	1.25899	PDGFRA, COL2A1, DLX5, SATB2, SNAI1, LOXL3, GLI3	6.00181	0.030796
Cartilage	GO:0035988	chondrocyte proliferation	4	0.719424	COMP, MMP16, CCN2, DDR2	18.2912	0.0318987
Cartilage	GO:0042733	embryonic digit morphogenesis	7	1.25899	BMP4, NOG, LRP4, HOXD13, ROR2, GLI3, GLI2	5.87933	0.0330414
Cartilage	GO:0005102	receptor binding	10	1.79856	WNT10B, TGFB2, SRPX2, WNT2B, CADM1, WNT5B, SERPINE2, PRTN3, WNT16, WNT1	3.59104	0.0358252
Cartilage	GO:0048146	positive regulation of fibroblast proliferation	6	1.07914	PDGFRA, TGFB1, ITGB3, FN1, WNT1, DDR2	7.05519	0.0417503
Cartilage	GO:0060413	atrial septum morphogenesis	4	0.719424	SMO, HEY2, TBX5, CCN1	16.4621	0.0422217
Cartilage	GO:0030514	negative regulation of BMP signaling pathway	6	1.07914	BAMBI, NOG, HTRA1, SMAD6, WNT1, DKK1	6.85921	0.0457758
Cartilage	GO:0044691	tooth eruption	3	0.539568	TNFSF11, TCIRG1, FAM20A	41.1553	0.0461474
Cartilage	GO:0021696	cerebellar cortex morphogenesis	3	0.539568	SMO, GLI1, GLI2	41.1553	0.0461474
Cartilage	GO:0001568	blood vessel development	5	0.899281	COL1A1, FOXC1, DLX3, COL1A2, COL5A1	9.35347	0.0461474
Cartilage	GO:0098639	collagen binding involved in cell-matrix adhesion	3	0.539568	ITGA10, ITGA2, ITGA11	34.2046	0.0494819
Cecum	GO:0030246	carbohydrate binding	17	3.01954	GALNT12, GALNT5, LOC101113672, LOC101117600, LOC654331, GALNT3, LGALS15, LOC101113735, LOC101108297, LGALS4, LGALS2, LOC101102156, SI, LOC101118202, LOC443162, CD24	6.7724	1.16e-06
Cecum	GO:0016021	integral component of membrane	153	27.1758	GALNT12, ADAMDEC1, VIPR1, GRPR, CLDN2, ABCA12, TMEM92, KRTCAP3, STS, CDH1, CREB3L4, MS4A18, NIPAL1, FAM162A, FAM3B, SLC39A4, RNF43, SLC34A2, UNC5CL, SLC6A14, LOC101110006, SLC51A, TAS2R16, SLC51B, TMEM253, SLC9A2, SLC9A3, ERN2, CLDN3, SPINT1, CLDN8, TMEM139, LOC101123029, GPR160, MALL, CLDN7, SIDT1, LOC101121923, CFTR, KCNE3, CLCNKA, SMIM6, ABO, SEL1L3, ADGRG3, FUT8, ADGRG7, SI, SLAMF8, LOC101116…	1.37829	0.00037
Cecum	GO:0005576	extracellular region	38	6.74956	LOC101110099, CRISP2, LOC105613767, LOC101107420, TFPI, MLN, THSD4, PRRG4, LOC101105208, MCP1, LOC105605766, LIPH, FAM3B, LOC101116991, PI3, SBD2, MSMB, SPINK4, SFTPB, ST14, LOC101107171, SPINK1, GUCA2B, LOC101107675, LOC101113715, LOC101112405, GCG, IL-15L, GUCA2A, IFNG, NMU, LOC101105214, TFF3, TFF2, SCGB2A2, MCP-3, VIP, LOC443320	2.11062	0.00205233
Cecum	GO:0016324	apical plasma membrane	15	2.6643	SLC34A2, SLC44A4, ATP8B1, CBLIF, SLC2A9, SLC9A3, MYO1A, SCNN1A, CA4, CDHR2, DPEP1, CDHR5, TDGF1, CFTR, SLC39A4	3.84274	0.00205233
Cecum	GO:0031528	microvillus membrane	5	0.888099	CDHR2, DPEP1, CDHR5, CD24, PROM1	22.8003	0.00205233
Cecum	GO:0000786	nucleosome	12	2.13144	LOC114116824, LOC101110185, LOC101109652, LOC101121387, LOC101120200, LOC101119426, LOC101119679, LOC101102344, LOC101110457, LOC101110711, LOC101123417, CENPA	4.34291	0.00389584
Cecum	GO:0009952	anterior/posterior pattern specification	9	1.59858	HOXA9, HOXB9, CDX1, HOXB3, HNF1B, HOXB7, HOXD10, HOXB6, HOXB5	7.51247	0.0131891
Cecum	GO:0032532	regulation of microvillus length	4	0.71048	VIL1, CDHR2, CDHR5, PLS1	52.5873	0.0131891
Cecum	GO:0005509	calcium ion binding	29	5.15098	IHH, CALML4, LOC101107420, SRI, PRRG4, CAPN8, CRACR2A, CDH1, LOC101103860, CHP2, CDH26, TRPM4, PLS1, LOC101107171, GALNT3, LOC101112688, LOC101107675, NAALADL1, CAPN13, VIL1, PLSCR1, MELK, CDHR2, DSG2, CDHR5, LOC101109935, MCTP2, LOC101119694, CDH17	2.26414	0.0132065
Cecum	GO:0046982	protein heterodimerization activity	17	3.01954	TOP2A, LOC101110185, ITGA3, LOC101119426, LOC101119679, LOC101110457, SRI, LOC101110711, SLC51A, SLC51B, CENPA, AURKA, LOC114116824, LOC101121387, LOC101120200, LOC101102344, LOC101123417	3.01282	0.0181633
Cecum	GO:0000139	Golgi membrane	14	2.48668	GALNT12, CHST9, GALNT5, GALNT3, LOC101113735, ABCA12, LOC101105208, B3GNT8, B3GALT2, A4GNT, MALL, GCNT4, CHST4	3.01136	0.0253605
Cecum	GO:0005903	brush border	6	1.06572	MYO1D, VIL1, SLC34A2, MYO1A, MYO7B, PLS1	7.81724	0.0253605
Cecum	GO:0004653	polypeptide N-acetylgalactosaminyltransferase activity	5	0.888099	GALNT12, GALNT5, GALNT3, LOC101113735	12.9472	0.0380337
Hypophysis	GO:0030141	secretory granule	7	1.6092	POMC, GHRHR, GH, LOC114116958, PTPRN, RAB27A, CHGB	15.4439	0.000893
Hypophysis	GO:0005179	hormone activity	9	2.06897	POMC, UTS2B, GH, NPPC, LOC114116958, LHB, RLN3, PRL, TSHB	7.55197	0.00540349
Hypophysis	GO:0030425	dendrite	10	2.29885	SLC4A8, SKOR1, CALB1, KLHL1, RAB27A, GNB3, UNC5C, CACNA1C, DRD2, SYT7	5.19124	0.0121646
Hypophysis	GO:0034765	regulation of ion transmembrane transport	9	2.06897	CACNB2, KCNH3, KCNH6, KCNH8, KCNC3, SCN9A, CACNA2D2, KCNA5, CACNA1C	6.90208	0.0245536
Hypophysis	GO:0003341	cilium movement	5	1.14943	DNAH7, CFAP70, CCDC103, ZMYND10, DNAAF4	21.569	0.0245536
Hypophysis	GO:0005249	voltage-gated potassium channel activity	6	1.37931	KCNH3, KCNH6, KCNH8, KCNC3, KCNA5, LRRC52	9.8638	0.0370227
Hypophysis	GO:0005930	axoneme	6	1.37931	DYNC2H1, CCDC39, SPAG6, CFAP206, WDR35, GAS8	8.14626	0.0380774
Hypophysis	GO:0036064	ciliary basal body	8	1.83908	FANK1, INTU, CFAP70, ARMC9, LOC101104012, EFHC2, CFAP206, WDR35	5.08835	0.0380774
Hypophysis	GO:0031514	motile cilium	6	1.37931	DYNC2H1, IFT22, INTU, CCDC103, CCDC65, GAS8	7.70191	0.0380774
Hypothalamus	GO:0098978	glutamatergic synapse	83	3.39052	SNAP25, CLSTN2, DGKB, CLSTN3, LRRC4, GRIK3, PLAT, GRIK2, CDH8, GRM1, GRM3, NETO1, PSD2, CAMKV, LRRTM3, TNR, BSN, ERC2, DLGAP3, EPHB1, RGS9, PPFIA3, EPHA4, GRID2, EPHA7, SLC30A3, GRID1, NRG1, CPT1C, SORCS3, SYN2, DNM1, GRIP2, BCAN, CACNB4, VAMP1, SPARCL1, RGS7BP, DGKI, GRIA1, NAPB, NRN1, PLPPR4, STXBP1, SLC1A2, CACNA1A, ADCY1, LOC101103044, ADCY8, SLC1A6, PCDH17, GRIN2A, PORCN, EFNB3, SLITRK2, SLI…	4.76598	5.56e-33
Hypothalamus	GO:0030424	axon	48	1.96078	SNAP25, HEPACAM, STXBP1, CPNE6, HTR2A, ADCY8, SLC6A1, SLC6A3, GRM3, ALCAM, INPP5F, DPYSL2, NEFM, KIF1B, KIF21A, CTNNA2, KIF21B, BSN, NEFH, EPHB1, PPFIA2, KIRREL3, GABRA2, EPHA4, FZD3, SYT1, BDNF, DCC, KCNB1, GAD2, AZIN2, CCK, NRG1, KCNAB2, OPRM1, CPT1C, L1CAM, SYN1, GABRG2, BACE1, ATAT1, STX1B, SHTN1, TH, ADGRL1, ARL8A, STX1A, ADGRL3	5.07455	8.12e-20
Hypothalamus	GO:0045211	postsynaptic membrane	39	1.59314	GABRB3, CHRM2, GABRB2, GRIA2, GABRB1, CHRNA2, CHRM1, CHRNA4, CHRNA7, CHRM4, CHRNA6, GRIK3, LIN7A, GRIK1, GRIK2, GLRA1, GRIN2A, GLRA2, GLRA3, GABRE, GRIA3, GRIA4, GABRQ, GABRA1, CHRNB4, GABBR1, CHRNB3, GABRA5, KCNB1, GABRA4, LHFPL4, NSG1, GRIN2B, GABRG2, GRIN1, GABRG1, DLG2, GLRB, CBLN1	5.72946	3.26e-18
Hypothalamus	GO:0043025	neuronal cell body	46	1.87908	GRIA1, CPNE5, MAST1, SLC1A1, STMN2, SEZ6, CACNA1A, SLC1A3, ATP1A2, PJVK, GRIK2, ASCL1, SLC6A1, SLC6A3, TTBK1, UCHL1, LOC101123531, CNNM1, ALCAM, INPP5F, PSD2, KIF5C, DPYSL5, DPYSL2, KIF5A, SLC12A2, GABRA2, FZD3, SLC12A5, LOC101119439, SLC4A10, ZNF804A, L1CAM, S100B, SEZ6L, MAPK8IP2, ERMN, P2RX7, SLC5A7, GAL, MAP1B, CNTN2, ATP13A2, LOC101118200, SERPINI1, MAPT	4.40977	2.61e-16
Hypothalamus	GO:0030425	dendrite	49	2.00163	LOC101117622, CPNE6, ELAVL4, HTR2A, GRM1, TRIM9, CRHBP, ALCAM, PSD2, DPYSL5, CHL1, DPYSL2, KIF21A, KIF21B, BSN, RGS8, EPHB1, PRKCG, EPHA4, KCND1, KCND3, CPT1C, MAPK8IP3, BACE1, SLC9A6, MAP1B, MAPT, CNTNAP4, AMIGO1, KCNA2, SLC1A1, CACNA1A, THY1, ADCY8, GLRA1, GNG3, CNNM1, INPP5F, GABRA2, PRNP, FZD3, GABRA5, LOC101119439, BDNF, KCNB1, HTR1A, AZIN2, SYT11, FGF13	4.07565	6.28e-16
Hypothalamus	GO:0098982	GABA-ergic synapse	25	1.02124	GABRB3, GABRB2, CLSTN3, LOC101103044, PCDH17, SLITRK2, CNR1, SV2A, SLITRK1, LRRTM2, SLITRK3, BSN, ERC2, GABRA2, GABRA1, GABBR1, KCND3, GABRA3, ATP2B3, ATP2B2, NRG1, GABRG2, ARHGEF9, GLRB, CNTNAP4	7.07001	4.43e-14
Hypothalamus	GO:0099061	integral component of postsynaptic density membrane	18	0.735294	GRIA1, GRID2, CLSTN2, CLSTN3, DCC, GRID1, PLPPR4, LRRC4, ADCY1, LOC101103044, SORCS3, GRIN2A, NETO1, LRRTM3, SLITRK1, LRRC4C, CACNG2, CACNG3	10.1808	5.86e-14
Hypothalamus	GO:0005887	integral component of plasma membrane	80	3.26797	GLP1R, RET, CHRM2, TENM1, SLC27A1, CHRM1, CHRM4, SLC2A1, GRIK3, HTR2C, AQP4, HTR2A, SLC6A1, SLC6A3, SLC8A2, SLC6A4, CDH4, HTR7, MMP24, EPHB1, KCNH1, TMC1, EPHA4, EPHA7, TRPC3, SLC6A17, SLC6A15, SLC6A13, SLC6A12, SLC6A11, TMC7, NRG1, SORCS2, GABRG2, BACE1, MAG, ADGRB2, RGR, STX1A, NLGN3, CX3CR1, NPSR1, HCN3, SLC24A4, NLGN2, LOC101119989, AMIGO1, SLC1A1, LPAR1, SLC1A2, SLC1A3, GLRA1, GLRA2, GLRA3, …	2.54919	4.04e-13
Hypothalamus	GO:0014069	postsynaptic density	37	1.51144	CAMK2A, GRIK2, ADCY8, GRM1, SLC8A2, GRM3, RNF112, GNG3, PCLO, MAP2, EPB41L3, TMEM108, PDE4B, DLGAP1, BSN, PAK3, CAMK2G, NEFH, SH2D5, PRKCG, NTRK2, DMTN, KCNAB2, NETO2, MAPK8IP2, SORCS2, SYN2, SYN1, CNKSR2, ARHGEF9, DLG2, ABHD17B, DNAJC6, SYT11, MAP1B, PKP4, CNIH2	4.40573	4.12e-13
Hypothalamus	GO:0099056	integral component of presynaptic membrane	18	0.735294	CHRNB2, EPHA4, CADM3, PRRT2, CHRNA4, KCNJ9, HTR1B, GRIK4, LOC101103044, SLC1A6, ADCY8, PCDH17, GRM3, EFNB3, CNR1, ADAM23, SCN2A, CNTNAP4	8.48401	8.96e-12
Hypothalamus	GO:0045202	synapse	43	1.75654	NLGN3, RTN3, GUCY1B1, SHC3, PMCH, SLC1A1, LYPD1, SLC1A3, CELF6, CPLX2, DRP2, HTR7, PTPRZ1, VWC2L, KIF1B, DRD1, ANXA9, TAC1, LY6G6D, PAK5, ASIC1, SNCA, SLC12A5, GPR37, NLGN4X, NPY5R, HTR1E, TMOD2, GAD2, SLC6A11, MYRIP, NMNAT2, KCNAB2, PDYN, GJD2, OLFM1, OLFM2, OLFM3, TH, SYT10, PNOC, CRH, ARL8A	3.44976	2.97e-11
Hypothalamus	GO:0098793	presynapse	27	1.10294	BRSK1, LOC101117622, DOC2A, SLC2A1, SLC1A2, CACNA1A, LIN7A, HTR2A, SLC6A4, CALB2, CNR1, OTOF, SLC17A6, SLC18A2, KCNJ10, CADPS, ATP2B3, ATP2B2, LOC101111810, P2RX7, BACE1, STX1B, CACNB4, SYNJ1, DNAJC6, VAMP1, DGKI	4.69884	3.75e-10
Hypothalamus	GO:0098685	Schaffer collateral - CA1 synapse	25	1.02124	DGKB, CAMK2A, LRRC4, PLAT, ADCY1, ADCY8, GRM1, NEFL, TNR, BSN, LRRC4C, CACNG2, NEFH, CACNG3, NTNG1, EPHA4, MPP2, GABBR1, DCC, SYN2, SYN1, LRFN2, APBA1, INA, DGKI	5.05001	3.75e-10
Hypothalamus	GO:0007218	neuropeptide signaling pathway	21	0.857843	NMB, GRP, ECEL1, CARTPT, PDYN, NTS, MCHR1, HCRTR2, HCRTR1, ADCYAP1, GLRA1, GLRA2, GAL, GLRB, NPVF, NPY, PNOC, TYRO3, AGRP, TAC3, TAC1	7.06881	4.82e-10
Hypothalamus	GO:0007214	gamma-aminobutyric acid signaling pathway	16	0.653595	GABRA2, GABRB2, GABRA1, GABBR2, GABBR1, GABRB1, GABRA5, BDNF, PLCL1, GABRA4, GABRA3, HTR1A, CACNA1A, GABRG2, GABRG1, CACNB4	8.46334	7.71e-09
Hypothalamus	GO:0016021	integral component of membrane	553	22.5899	TDRKH, PGAP1, CHIC1, EQTN, TMEM200C, MSANTD3, SLC4A3, TMEM91, RXFP3, LOC101121099, LOC101105723, HTR7, ALCAM, EVA1C, MS4A15, TMEM8B, UNC5A, CACNA2D3, UNC5D, SCAMP1, GPR162, SLC5A7, ASPHD1, LOC101123268, TYRO3, FAR2, RNF122, ASTN1, LYPD1, UGT8, FAM171A2, PCNX2, GJC2, GALR1, KCNMB2, FLRT1, SYNDIG1, RHBDL3, RHBDL1, PRRT1, ABCA2, CADM3, FZD3, NDFIP1, CADM4, GPR12, CADM2, LOC101115632, SDR42E2, FZD9, …	1.23579	1.25e-08
Hypothalamus	GO:0034765	regulation of ion transmembrane transport	32	1.30719	KCNG1, KCNG4, KCNC1, KCNA1, KCNA2, KCNA4, CACNA1A, CACNA1D, CACNA1I, CACNG7, KCNV1, LOC101123531, SCN3B, SCN3A, CACNG3, KCNH1, KCNJ4, KCNH4, KCNJ10, KCND1, KCNH5, KCND3, KCNJ9, KCNB1, CACNA2D3, KCNJ16, KCNAB2, KCNS2, SCN8A, KCNQ2, KCNQ3, SCN2A	3.94956	1.53e-08
Hypothalamus	GO:0007613	memory	23	0.939542	CHRNB2, SLC24A2, GABRB3, SLC1A1, ATP1A3, TREM2, S100B, SORCS3, SLC6A1, SLC8A2, LOC101105019, GRIN2A, HRH1, NETO1, TH, LMX1A, SYT11, MAPT, FGF13, SCN2A, CSMD1, PAK5, ASIC1	5.00955	6.25e-08
Hypothalamus	GO:0007268	chemical synaptic transmission	19	0.776144	PRKCG, SLC12A5, NPY5R, HTR1E, PMCH, HTR1B, PDYN, GABRG1, GJD2, DLG2, SV2C, HTR7, SV2B, SYT10, PNOC, DLGAP1, APBA1, TAC1, APBA2	6.03013	6.87e-08
Hypothalamus	GO:0043194	axon initial segment	11	0.449346	SPTBN4, LOC101123531, NFASC, DLG2, MAP2, KCNA2, TRIM46, KCNQ3, CNTN2, KCNA4, KCNAB2	9.57171	1.78e-07
Hypothalamus	GO:0008076	voltage-gated potassium channel complex	21	0.857843	DPP10, KCNG1, KCNG4, KCND1, KCNIP1, KCNC1, KCND3, KCNIP2, KCNB1, KCNE5, AMIGO1, KCNA1, KCNIP4, KCNA2, KCNA4, KCNAB2, KCNV1, KCNS2, KCNQ2, KCNQ3, CALM3	4.39912	3.35e-07
Hypothalamus	GO:0034707	chloride channel complex	18	0.735294	GABRA2, GABRB3, GABRQ, GABRB2, GABRA1, GABRB1, TTYH2, GABRA5, TTYH1, GABRA4, GABRA3, GABRG2, BEST1, GABRG1, GLRA1, GLRA2, GLRA3, GABRE	5.09041	3.43e-07
Hypothalamus	GO:0007626	locomotory behavior	24	0.980392	CHRNB2, SNAP25, CHRNB4, CHRNA4, LOC101119439, SLC1A1, ELAVL4, HTR2C, OPRK1, NRG1, OPRM1, SOBP, ADCY8, SLC6A3, GRM1, TH, LMX1A, NKX2-1, CNTN1, APBA1, FEZF2, PAK5, SLC18A2, ASTN1	4.37041	4e-07
Hypothalamus	GO:0005249	voltage-gated potassium channel activity	21	0.857843	KCNG1, SNAP25, HCN3, KCNH4, KCND1, KCNH5, KCNC1, KCNB1, KCNA1, KCNA2, KCNA4, KCNAB2, KCNAB3, KCNV1, LOC101105723, KCNS2, KCNQ2, KCNQ3, HCN2, HCN1, KCNH1	5.0176	6.95e-07
Hypothalamus	GO:0004970	ionotropic glutamate receptor activity	12	0.490196	GRIA2, GRID2, GRIN2A, GRID1, GRIK3, GRIK4, GRIK1, GRIK2, GRIN2B, GRIA3, GRIN1, GRIA4	9.36619	6.95e-07
Hypothalamus	GO:0051965	positive regulation of synapse assembly	18	0.735294	NLGN3, NTRK2, GRID2, CLSTN2, CLSTN3, BDNF, AMIGO1, AMIGO2, LRRTM3, ADGRB2, SLITRK1, LRRTM2, SLITRK3, SYNDIG1, LRRN1, EPHB1, CBLN2, CBLN1	5.40396	1.5e-06
Hypothalamus	GO:0007612	learning	16	0.653595	SLC24A2, GABRB3, NTRK2, SLC12A5, ATP8A1, ELAVL4, SORCS3, SLC8A2, NPAS4, JPH4, LOC101105019, TH, SYT11, CNTN2, FGF13, PAK5	5.73323	4.48e-06
Hypothalamus	GO:0043197	dendritic spine	17	0.694444	PSD, MPP2, GRID2, CTTNBP2, LRRC4, SEZ6, ZNF804A, PPP1R9A, TANC2, GRM3, DLG4, PDE4B, ADORA1, NOS1, DRD1, CNIH2, PPFIA2	4.47219	7.92e-06
Hypothalamus	GO:0030672	synaptic vesicle membrane	13	0.531046	GRIA1, PRRT1, SYT1, SCAMP1, TMEM163, SYN2, SYN1, DLG2, SV2C, SV2B, SV2A, SLC17A7, STX1A	5.88225	8.44e-06
Hypothalamus	GO:0004890	GABA-A receptor activity	12	0.490196	GABRA2, GABRB3, GABRQ, GABRB2, GABRA1, GABRB1, GABRA5, GABRA4, GABRA3, GABRE, GABRG2, GABRG1	7.80516	8.48e-06
Hypothalamus	GO:0005509	calcium ion binding	91	3.71732	LOC105611202, DGKG, WDR49, RET, RYR2, CLSTN2, DOC2A, DGKB, CLSTN3, NCAN, EFCAB5, CDH9, CELSR2, CDH8, RYR3, CDH7, CLGN, CALB2, CDH4, HPGDS, CRTAC1, EFCAB2, NCS1, ENPP2, ANXA9, EDIL3, CALN1, UNC13C, CUBN, HPCAL1, TBC1D9, HPCAL4, VSNL1, PITPNM3, CDH12, SPARCL1, PADI2, LOC101118200, MICU3, CDH18, CAPS2, CDH19, NECAB2, CRB1, FBN3, NECAB3, PLA2G1B, CABP7, PCDH10, CAPSL, HPCA, PCDH15, CABP2, CACNA1B, CA…	1.7846	1.23e-05
Hypothalamus	GO:0008021	synaptic vesicle	17	0.694444	KIRREL3, SNAP25, RAB3C, PRRT2, LGI3, ROGDI, MT3, SYN2, SYN1, RNF112, SYNPR, GRIN2A, DLG4, DNAJC5, PDE4B, APBA1, APBA2	4.27343	1.47e-05
Hypothalamus	GO:0043005	neuron projection	19	0.776144	RAP1GAP2, SLC12A2, TPH2, GABBR2, SLC12A5, CPNE5, NPY5R, MAST1, KCNA2, LIMK1, SLC1A3, RAB39B, TSGA10, GRIN2A, ATCAY, SV2A, DCX, ATP13A2, NCDN	3.64285	3.76e-05
Hypothalamus	GO:0008017	microtubule binding	36	1.47059	MAST1, JAKMIP3, JAKMIP2, KIF19, CAPN6, MAP2, KIF3A, KIF5C, DPYSL5, DPYSL2, KIF5A, MAP6, KIF1B, KIF21A, KIF1A, KIF21B, FSD1, KIF3C, GAS2L2, APC2, PRNP, SGIP1, CFAP157, KIF6, EML2, CLIP3, CCDC88A, KATNAL1, KIFC2, KIF2A, MAP1B, MAP1A, CCDC170, GAS2, MAP6D1, FGF13	2.60172	3.78e-05
Hypothalamus	GO:0048786	presynaptic active zone	10	0.408497	FZD3, RAB3A, PCLO, SLC32A1, SV2A, GAD1, SLC17A7, ADCY8, PPFIA4, SYN1	7.07001	3.98e-05
Hypothalamus	GO:0007631	feeding behavior	10	0.408497	MC4R, NTRK2, BDNF, PMCH, HTR2C, PRLHR, MRAP2, HCRTR2, HCRTR1, STRA6	8.54472	5.42e-05
Hypothalamus	GO:0098794	postsynapse	17	0.694444	NLGN3, SNAP25, RAB3A, LOC101117622, BDNF, ATP2B2, CPT1C, P2RX7, NPAS4, P2RX5, PSD2, SLC17A7, NCDN, WASF1, INA, WASF3, DGKI	3.84609	6.34e-05
Hypothalamus	GO:0007416	synapse assembly	13	0.531046	KIRREL3, NLGN3, NLGN2, NLGN4X, CLSTN3, BDNF, CACNA1A, NRG1, LOC101103044, PCLO, SLITRK1, GJA10, BSN	6.0169	6.56e-05
Hypothalamus	GO:0032281	AMPA glutamate receptor complex	9	0.367647	GRIA1, PORCN, NRN1, OLFM3, DLG4, VWC2L, CPT1C, CACNG2, CACNG3	7.27201	0.000119
Hypothalamus	GO:0007409	axonogenesis	16	0.653595	NTNG1, BRSK1, CNTNAP1, RAB3A, CNP, PLPPR4, CCK, ADCY1, PTPRZ1, SLITRK2, SLITRK1, MAP2, SLITRK4, SLITRK3, TRIM46, PAK3	4.55718	0.000137
Hypothalamus	GO:0009986	cell surface	48	1.96078	GRIA1, GABRB3, NLGN3, CX3CR1, ACHE, ITGAM, CLSTN2, PLA2G1B, CLSTN3, RTP1, SLC1A1, LPAR1, SLC1A3, CD99L2, SLC7A11, TSPAN33, SLC6A3, GRIN2A, SLITRK3, CLEC5A, ITGB8, TNR, NDP, ANXA9, BSN, FGF22, PRNP, KCNH5, GPR37, SLC32A1, TRPC4, FZD9, L1CAM, AJAP1, RGMA, BACE1, TSPAN15, LRFN2, LRFN1, KCNQ3, TYRO3, PLXNB3, CNTN2, VAMP1, SLC26A9, LOC101121723, PLA2R1, FGFR2	1.97446	0.000138
Hypothalamus	GO:0006836	neurotransmitter transport	10	0.408497	STX1B, SV2C, SV2B, LOC101119236, SLC6A13, SLC6A12, SLC6A11, SLC6A1, CPLX2, STX1A	7.40542	0.000241
Hypothalamus	GO:0060291	long-term synaptic potentiation	13	0.531046	PRRT1, NLGN3, SLC24A2, NTRK2, MPP2, SNAP25, SLC1A1, NR2E1, GFAP, SLC8A2, GRIN2A, LRRTM2, TNR	5.34836	0.000251
Hypothalamus	GO:0043524	negative regulation of neuron apoptotic process	24	0.980392	BARHL1, GABRB3, GABRB2, FOXB1, DLX1, GABRA5, BDNF, STXBP1, SLC1A1, EN2, FZD9, CACNA1A, FAIM2, GRIK2, MT3, ISL1, HIPK2, TOX3, MAG, PTPRZ1, CHL1, DNAJC5, TYRO3, NEFL	3.06431	0.000285
Hypothalamus	GO:0001764	neuron migration	22	0.898693	KIRREL3, BARHL1, NTRK2, BARHL2, GPM6A, FZD3, DCC, CCK, PAX6, ASCL1, CELSR2, ACAP3, CHL1, DCX, NKX2-1, TRIM46, NDN, NKX6-1, FEZF1, KIAA0319, CDK5R1, ASTN1	3.25839	0.000285
Hypothalamus	GO:0007399	nervous system development	21	0.857843	NTRK2, SRRM4, PLPPR1, NRSN1, SEMA4D, NRG1, NRG2, PPP1R9A, OLFM1, FGF14, SOX1, GAL, GLRB, NEUROD6, MAP1B, ENC1, DPF1, FGF13, SIM1, SCN2A, INA	3.2855	0.000424
Hypothalamus	GO:0043204	perikaryon	13	0.531046	KCNB1, KCNA2, ROGDI, ELAVL4, AZIN2, OPRM1, ENO2, SHTN1, GLRA1, CRHBP, TH, LOC101121119, RGS8	4.20161	0.000429
Hypothalamus	GO:0033270	paranode region of axon	7	0.285948	SPTBN4, MAG, CNTNAP1, NFASC, EPB41L3, SCN2A, ERMN	8.79824	0.000492
Hypothalamus	GO:0007628	adult walking behavior	12	0.490196	EPHA4, SPTBN4, LOC101123531, UCHL1, KCNJ10, CACNB4, DAB1, EFNB3, GLRB, CNTN2, CACNA1A, HIPK2	5.3319	0.000573
Hypothalamus	GO:0050808	synapse organization	12	0.490196	PRRT1, NFASC, NLGN4X, SLC9A6, LMX1A, LRRTM2, SLC1A1, TNR, MAPT, SLC6A1, L1CAM, SLC8A2	5.3319	0.000573
Hypothalamus	GO:1904862	inhibitory synapse assembly	8	0.326797	NPAS4, GABRA2, GABRB3, GABRB2, GABRA1, LGI2, FGF13, GABRG2	8.8865	0.00059
Hypothalamus	GO:0097729	9+2 motile cilium	9	0.367647	DNAH3, DNAH12, DNAI2, DNAH11, CFAP52, DNAH5, DNAH9, CFAP43, CFAP45	5.98871	0.000624
Hypothalamus	GO:0043679	axon terminus	9	0.367647	CRHBP, PRRT2, SLC9A6, GAD1, KCNA2, SLC4A10, KCNAB2, CDH8, SLC8A2	5.98871	0.000624
Hypothalamus	GO:0060076	excitatory synapse	8	0.326797	GRIA1, NLGN3, NETO1, DLG4, PDE4B, LRRC4, SLC17A7, ADCY8	6.96124	0.000624
Hypothalamus	GO:1904315	transmitter-gated ion channel activity involved in regulation of postsynaptic membrane potential	9	0.367647	GRIA1, GABRB3, GABRB2, GABRA1, GLRA2, GLRB, GABRA3, GRIK2, GABRG2	7.5264	0.000722
Hypothalamus	GO:0001662	behavioral fear response	12	0.490196	BRINP1, GABRA5, BDNF, SLC1A1, LYPD1, HTR1A, HTR2C, ATP1A2, GRIK2, NR2E1, MAPK8IP2, ASIC1	5.12683	0.000822
Hypothalamus	GO:0005874	microtubule	31	1.26634	DNAH3, DNAH1, DNAH2, STAU2, DNAH5, DNAH6, DNAH9, CRHBP, MAP2, KIF3A, KIF5C, TCP11L1, MAP6, FSD1, KIF3C, DNAH12, DNAH11, DNAH10, KIF6, DNM1, ATAT1, SHTN1, KATNAL1, KIFC2, KIF2A, MAP1B, MAP1A, MAP6D1, LOC101116286, MAPT, FGF13	2.15137	0.00117703
Hypothalamus	GO:0044224	juxtaparanode region of axon	6	0.245098	DLG2, DLG4, EPB41L3, KCNA2, CNTN2, KCNAB2	9.69601	0.00128033
Hypothalamus	GO:1902476	chloride transmembrane transport	10	0.408497	GABRB3, GABRB2, GLRA1, GABRB1, GLRA2, GLRA3, GLRB, SLC1A3, GABRG2, BEST1	5.84638	0.00175331
Hypothalamus	GO:0035176	social behavior	12	0.490196	CHRNB2, NPAS4, GABRB3, NLGN3, BRINP1, DLG4, GRID1, GAD1, NRXN2, TREM2, NR2E1, MAPK8IP2	4.76063	0.00175331
Hypothalamus	GO:0098686	hippocampal mossy fiber to CA3 synapse	9	0.367647	BACE1, EFNB3, SLC30A3, GRIK4, ADCY1, GRIK2, CACNG2, ADCY8, RAPGEF4	5.09041	0.00223982
Hypothalamus	GO:0007411	axon guidance	20	0.816993	LGI1, SEMA6B, BDNF, LOC101119439, CRMP1, PAX6, L1CAM, MAPK8IP3, NFASC, CDH4, LMX1A, DPYSL5, CHL1, DPYSL2, NKX2-1, CNTN2, NRCAM, OTX2, FEZF1, CDK5R1	3.0022	0.00225832
Hypothalamus	GO:0035249	synaptic transmission, glutamatergic	9	0.367647	NAPB, GRID2, CACNB4, SHC3, CLSTN3, CACNA1A, SLC17A7, GRIK2, CDH8	6.24832	0.00295652
Hypothalamus	GO:0060077	inhibitory synapse	6	0.245098	GABRA2, IGSF21, NLGN2, SLC32A1, GAD1, LHFPL4	8.48401	0.00297864
Hypothalamus	GO:0022851	GABA-gated chloride ion channel activity	6	0.245098	GABRB3, GABRB2, GABRA1, GABRB1, GABRE, GABRG2	11.7077	0.00299304
Hypothalamus	GO:0022857	transmembrane transporter activity	25	1.02124	SLC44A5, SLC45A1, SLC35F4, SLC5A11, SLC7A14, SLC35F1, SLC7A11, SLC7A10, SLC2A6, LOC101108819, SV2C, SV2B, SLC22A17, SV2A, SLC17A6, SLC17A7, SLC17A8, SLC18A2, LOC101117286, MFSD4B, SLC18A3, SVOP, SLC13A4, SLC5A7, SLCO1A2	2.54516	0.0032631
Hypothalamus	GO:0005184	neuropeptide hormone activity	8	0.326797	ADCYAP1, GAL, GRP, AGRP, SPX, CCK, CARTPT, NTS	7.20476	0.0032631
Hypothalamus	GO:0022010	central nervous system myelination	7	0.285948	CNTNAP1, KCNJ10, PLP1, CNTN2, B4GALT6, SOX10, HES5	8.63966	0.00342158
Hypothalamus	GO:0007018	microtubule-based movement	17	0.694444	DNAH3, DNAH12, DNAH10, DNAH2, DNAH6, KIF6, KIF19, KIFC2, KIF2A, KIF5C, KIF3A, KIF5A, KIF21A, KIF1B, KIF1A, KIF3C, KIF21B	3.25583	0.00342158
Hypothalamus	GO:1902711	GABA-A receptor complex	5	0.204248	GABRB3, GABRB2, GABRB1, GABRE, GABRG2	11.312	0.00342367
Hypothalamus	GO:0010975	regulation of neuron projection development	10	0.408497	CHODL, NTNG1, ACAP3, SNAP25, CCDC88A, GRID2, SFRP2, DPYSL2, SLC39A12, CAMK2G	5.28959	0.00381556
Hypothalamus	GO:0060079	excitatory postsynaptic potential	9	0.367647	NPAS4, NLGN3, MPP2, GRID2, GRIN2A, SEZ6, ADORA1, MAPK8IP2, DGKI	5.88078	0.00440961
Hypothalamus	GO:0008569	ATP-dependent microtubule motor activity, minus-end-directed	9	0.367647	DNAH3, DNAH12, DNAH1, DNAH11, DNAH2, DNAH10, DNAH5, DNAH6, DNAH9	5.85387	0.00462312
Hypothalamus	GO:0030426	growth cone	13	0.531046	LOC101119439, RASGRF1, ELAVL4, STMN2, ZNF804A, CBARP, ACAP3, CNR1, CRTAC1, OTX2, MAPT, FGF13, MAP3K12	3.12886	0.00716572
Hypothalamus	GO:0099560	synaptic membrane adhesion	8	0.326797	PTPRD, NTNG1, SLITRK2, SLITRK1, SLITRK3, SPARCL1, LRRC4C, PCDH17	6.3475	0.00799246
Hypothalamus	GO:0030673	axolemma	5	0.204248	KCNC1, EPB41L3, SLC1A2, MAPT, MAPK8IP3	9.42668	0.00903307
Hypothalamus	GO:0017075	syntaxin-1 binding	7	0.285948	NSF, SNAP25, PRRT2, SYT1, SNPH, STXBP1, SYBU	7.45038	0.00920808
Hypothalamus	GO:0019894	kinesin binding	10	0.408497	SHTN1, ARHGEF10, SPTBN5, ATCAY, KCNC1, KIF5A, MAPK8IP2, KIFAP3, MAPK8IP3, SYBU	4.6831	0.00943121
Hypothalamus	GO:0048471	perinuclear region of cytoplasm	48	1.96078	CHODL, RAB3B, RNFT2, RAB3C, SNAP25, ACHE, CERKL, PRR7, RAB3A, STMN2, SEZ6, GDPD1, MLC1, AKAP6, BICD1, TTBK1, RASGRP3, RAB40B, CAPN6, TP53BP2, MAP6, PTGDS, HMGCLL1, ATP9A, APC2, CHGA, PPP1R16B, GALNT6, NDFIP1, DMTN, BDNF, RHBDD2, APLP1, FZD9, AZIN2, ACSL3, SLC39A12, S100B, MT3, SHTN1, DAB1, TH, PRKRA, KCNS2, KLHL7, CLDN19, DGKI, CDK5R1	1.62083	0.0112474
Hypothalamus	GO:0099060	integral component of postsynaptic specialization membrane	7	0.285948	CHRNB2, GABRA2, GABRB2, KCND3, LRRTM2, GABRA3, SLITRK3	5.27894	0.0127385
Hypothalamus	GO:0007156	homophilic cell adhesion via plasma membrane adhesion molecules	21	0.857843	KIRREL3, LOC105611202, RET, CADM3, CLSTN2, PCDH10, CLSTN3, PCDH15, PCDH19, CELSR2, CDH9, PCDH17, CDH8, CDH7, IGSF11, CDH4, CDH20, PLXNB3, CDH12, CDH18, CDH19	2.53555	0.0134781
Hypothalamus	GO:0005886	plasma membrane	227	9.27288	EQTN, CPNE7, FRMPD1, CPNE6, LOC101107224, AQP4, ICAM5, ENO2, LOC101121099, HTR7, DPYSL2, PIP4K2A, KIF21A, THSD7A, TMEM8B, PAQR8, CUBN, UTS2R, UNC5A, FNBP1, DNAAF1, SOX11, PRKCA, UNC5D, PDYN, FNDC5, STX1B, SLC5A7, FNDC4, ADGRB3, MAP1B, TYRO3, NECAB2, GPM6A, ADCYAP1R1, TTYH1, TMEM63C, PCDH10, PCDH15, LPAR1, LPAR4, THY1, PCDH19, PRKCZ, PCDH17, CRHR1, CRHR2, CBARP, EPB41L1, GALR1, FLRT1, GPM6B, NTSR2…	1.20442	0.0151373
Hypothalamus	GO:0043209	myelin sheath	8	0.326797	GJC2, CNP, PLP1, CNTN2, CALM3, MBP, LOC101113077, ERMN	4.30934	0.016441
Hypothalamus	GO:0032809	neuronal cell body membrane	5	0.204248	KCNC1, KCNB1, AMIGO1, KCNA2, ADCY8	8.08001	0.0168657
Hypothalamus	GO:0098981	cholinergic synapse	5	0.204248	CHRNB2, CHRM2, CHRNB4, NEFL, DLGAP3	8.08001	0.0168657
Hypothalamus	GO:0050804	modulation of synaptic transmission	11	0.449346	NTNG1, NLGN3, LRFN2, NLGN2, DGKB, LRRC4, SLC7A11, LRRC4C, PPP1R9A, EPHB1, DNM1	3.94159	0.0199894
Hypothalamus	GO:0016079	synaptic vesicle exocytosis	6	0.245098	P2RX7, UNC13C, SNAP25, RAB3A, OTOF, STX1A	8.3311	0.0199894
Hypothalamus	GO:0060080	inhibitory postsynaptic potential	6	0.245098	NPAS4, GABRB3, NLGN3, BDNF, CHRNA4, GRIK2	8.3311	0.0199894
Hypothalamus	GO:0017157	regulation of exocytosis	7	0.285948	RAB3B, STX1B, RAB3C, PCLO, LGI3, STX1A, RAPGEF4	6.47974	0.0219738
Hypothalamus	GO:0099645	neurotransmitter receptor localization to postsynaptic specialization membrane	5	0.204248	LGI1, DLG2, DLG4, CACNG2, CACNG3	11.1081	0.0219738
Hypothalamus	GO:0042734	presynaptic membrane	7	0.285948	IGSF21, SNAP25, GABBR1, GRIN2A, SYT1, KCNA2, GRIK2	4.65789	0.0230299
Hypothalamus	GO:0043198	dendritic shaft	6	0.245098	JPH4, KIRREL3, MPP2, MAP2, SEZ6, ZNF804A	5.65601	0.0230299
Hypothalamus	GO:0098688	parallel fiber to Purkinje cell synapse	6	0.245098	CALB2, UNC13C, GRID2, CADM3, KCNJ9, CBLN1	5.65601	0.0230299
Hypothalamus	GO:0006821	chloride transport	15	0.612745	GABRA2, GABRQ, GABRB2, GABRA1, TTYH2, GABRA5, TTYH1, GABRA4, GABRA3, GABRG1, CLCN6, CLCN4, GLRA3, SLC26A9, GABRE	2.97539	0.02346
Hypothalamus	GO:0005254	chloride channel activity	11	0.449346	GABRA2, GABRQ, GABRB2, TTYH2, GABRA5, GABRA4, GABRA3, SLC26A9, GABRE, GABRG1, BEST1	3.7878	0.0248405
Hypothalamus	GO:0016594	glycine binding	6	0.245098	GLRA1, GLRA2, GLRA3, GLRB, LOC101118200, GRIN2B	7.80516	0.0252328
Hypothalamus	GO:1904115	axon cytoplasm	9	0.367647	AP3M2, UCHL1, DLG2, TRIM46, TMEM108, NEFL, KIF1B, MAPK8IP3, ARL8A	3.51063	0.0261247
Hypothalamus	GO:0055038	recycling endosome membrane	11	0.449346	CLIP3, LAMP5, EHD3, RAP2A, ABHD17B, SLC1A1, SCAMP1, SORCS2, ATP9A, RAB11FIP4	2.96267	0.0264528
Hypothalamus	GO:0007155	cell adhesion	27	1.10294	NLGN3, CX3CR1, ACHE, NLGN2, ITGAM, LAMA1, NCAN, AMIGO1, AMIGO2, THY1, HAPLN4, CHL1, NRCAM, NCAM1, CTNNA2, NCAM2, EPHB1, HES5, COL28A1, EPHA4, NLGN4X, LOC101119439, PCDH8, LOC101120051, CLDN11, BCAN, DSCAML1	2.09734	0.0270749
Hypothalamus	GO:1905606	regulation of presynapse assembly	8	0.326797	PTPRD, SLITRK2, SLITRK1, CLSTN3, SLITRK4, SLITRK3, CBLN2, CBLN1	5.22736	0.0271401
Hypothalamus	GO:0003777	microtubule motor activity	11	0.449346	KIFC2, KIF2A, KIF5C, KIF3A, KIF5A, KIF1B, KIF21A, KIF3C, KIF21B, KIF1A, KIF6	3.67958	0.0278594
Hypothalamus	GO:0051260	protein homooligomerization	20	0.816993	KCNG1, PRNP, KCTD19, PRMT8, KCNG4, KCND1, KCNC1, KCND3, KCNB1, ATL1, KCNA1, KCNA2, KCNA4, KCTD4, KCTD7, KCNV1, EHD3, GLRA3, KCNS2, KCTD17	2.38885	0.0345035
Hypothalamus	GO:0004983	neuropeptide Y receptor activity	5	0.204248	NPY2R, NPY1R, PRLHR, GPR83, QRFPR	9.75645	0.0359649
Hypothalamus	GO:0000226	microtubule cytoskeleton organization	13	0.531046	APC2, CRMP1, MAP1B, MAP1A, MAP7D2, CCDC170, MAP7, CNTN2, MAP6, MAP6D1, NEFL, MAPT, NEFH	3.13925	0.0365895
Hypothalamus	GO:0030534	adult behavior	9	0.367647	NLGN3, SLITRK1, RNF180, SLC1A1, SLC1A2, NRXN2, SLC7A11, PCDH17, GABRG2	4.34666	0.0371997
Hypothalamus	GO:0019233	sensory perception of pain	10	0.408497	CHRNB2, P2RX7, GRIN2A, DLG2, HOXD1, CHRNA4, NDN, OPRK1, OPRM1, GRM1	3.83039	0.0431672
Hypothalamus	GO:0005930	axoneme	12	0.490196	DNAI2, CFAP52, KIF19, DNAAF1, MAK, DNAJB13, CFAP43, KIFAP3, DNALI1, CFAP45, DRC3, CCDC40	2.61047	0.0436083
Hypothalamus	GO:0030317	flagellated sperm motility	14	0.571895	DNAH11, CFAP52, DDX4, DNAH5, CELF3, TTC21A, ENKUR, CACNA1I, TEKT1, TEKT3, SPEM1, CFAP45, TTLL9, CCDC40	2.87989	0.0455799
Hypothalamus	GO:0007611	learning or memory	9	0.367647	PRRT1, DNAH11, SHC3, THRA, PTPRZ1, BDNF, TMOD2, FZD9, TTBK1	4.16555	0.0455799
Hypothalamus	GO:0007413	axonal fasciculation	7	0.285948	CNR1, CRTAC1, AMIGO1, CNTN2, NDN, FEZF2, CDK5R1	5.55407	0.0455799
Hypothalamus	GO:0098712	L-glutamate import across plasma membrane	5	0.204248	SLC1A1, SLC1A2, SLC1A3, SLC7A11, GRM1	9.25678	0.0455799
Hypothalamus	GO:0095500	acetylcholine receptor signaling pathway	5	0.204248	CHRNB2, ACHE, CHRNA4, LYPD1, LY6G6D	9.25678	0.0455799
Hypothalamus	GO:0001518	voltage-gated sodium channel complex	6	0.245098	LOC101123531, SCN8A, SCN2A, SCN3B, SCN3A, SCN2B	4.84801	0.0456332
Hypothalamus	GO:0005856	cytoskeleton	33	1.34804	LOC101112575, SNAP25, DRC7, FRMPD3, FRMPD4, FRMPD1, FRMPD2, CFAP300, TRIM9, EPB41L1, EPB41L3, CTNNA3, NOS1, CTNNA2, WASF1, PLEKHH1, WASF3, TRIM67, FNBP1, TMOD2, ANK2, KCNAB2, CCSAP, SYN1, SHTN1, FRMD5, PREPL, ABI2, TMSB15B, FSCN1, GAS2, SPIRE1, TNIK	1.64448	0.0456332
Hypothalamus	GO:0030141	secretory granule	9	0.367647	RAB3B, CHGA, CRHBP, PCSK1N, BDNF, PLAT, CARTPT, FSTL4, CBARP	3.1815	0.0456332
Hypothalamus	GO:0098831	presynaptic active zone cytoplasmic component	4	0.163399	PCLO, ERC2, BSN, PPFIA3	9.04961	0.0472435
Hypothalamus	GO:0097440	apical dendrite	4	0.163399	MAP2, SLC4A10, SEZ6, OSBP2	9.04961	0.0472435
Liver	GO:0005615	extracellular space	75	9.3633	BMP10, IL1RN, LOC101112891, SERPINA1, SERPINE3, PROS1, SERPINA10, SERPINA7, SERPINA5, LOC101123672, LOC101102731, LOC105603227, LOC101122940, LOC101116892, LOC101114275, LBP, LOC101111083, LOC101103947, IGFBP1, CHIA, AHSG, ARG1, LOC101115576, IGFBP4, IGFBP3, APOA2, F2, LOC101104482, F5, ACE2, F9, C1QTNF12, ANGPTL3, SERPING1, FETUB, LOC101115495, MASP1, LOC101119509, COLEC11, COLEC10, ASAH2, SERPI…	3.7711	5.3e-21
Liver	GO:0005506	iron ion binding	29	3.62047	TPH1, MSMO1, LOC101107486, CYP2C19, LOC101111528, LOC101122521, CYP2D6, AGMO, XDH, LOC101116841, LOC101109214, LOC101105651, BBOX1, CYP3A24, LOC101110727, LOC101107056, CYP2A6, LOC101104943, LOC114108597, PAH, LOC101105610, LCN2, CYP1A1, LOC101119853, LOC101120535, CYP2E1, CDO1, LOC101118441, FTL	5.36761	3.78e-10
Liver	GO:0020037	heme binding	28	3.49563	STEAP4, LOC101107486, CYP2C19, LOC101111528, PGRMC1, LOC101122521, TDO2, CYP2D6, CYB5A, AMBP, LOC101116841, LOC101109214, LOC101105651, CYP3A24, LOC101110727, LOC101107056, CYP2A6, LOC101104943, LOC114108597, LOC101105610, CAT, CYP1A1, LOC101119853, LOC101120535, CYP2E1, IDO2, HRG, LOC101118441	5.05131	2.27e-09
Liver	GO:0004867	serine-type endopeptidase inhibitor activity	23	2.87141	LOC101119509, ITIH4, ITIH3, ITIH2, SERPINA1, AMBP, SERPINC1, SERPINE3, LOC101115576, SERPINF2, SERPINA10, ITIH1, SERPINA7, LOC101104482, AGT, SERPINA5, LOC105603227, LOC101122940, SERPINI2, LOC101118224, LOC101116892, SERPING1, LOC101111083	6.07026	3.79e-09
Liver	GO:0042632	cholesterol homeostasis	18	2.24719	ABCG8, ABCG5, LOC101116841, INSIG1, EPHX2, MTTP, APOA2, NR1H4, LCAT, ABCB11, LIPC, NR5A2, SOAT2, HNF4A, ANGPTL3, APOE, APOB, SLC37A4	9.20065	5.25e-09
Liver	GO:0005777	peroxisome	16	1.9975	GSTK1, PECR, PHYH, EPHX2, PIPOX, CROT, LOC101119050, AMACR, ACOX2, EHHADH, CAT, HAO1, ACAA1, LOC101103726, LOC101109838, XDH	8.71315	1.99e-08
Liver	GO:0006958	complement activation, classical pathway	11	1.37328	LOC101123672, C6, C1S, C1R, C9, LOC101121825, C8B, C8A, LOC101108131, MBL2, C2	18.1173	4.07e-08
Liver	GO:0034364	high-density lipoprotein particle	9	1.1236	LIPC, APOC2, APOH, LOC101120204, LCAT, APOA4, LOC101120613, APOE, LOC105601867	19.2778	2.6e-07
Liver	GO:0005576	extracellular region	58	7.24095	LEAP2, HAPLN3, C8B, C8A, LOC101114959, LOC101102413, ADAMTSL2, LOC101114275, FGB, IGFBP1, FGA, PLA2G12B, IGFBP4, IGFBP3, APOA2, F2, ASPN, ACE2, F7, F9, PAPPA, SELENOP, LOC101119895, LYG2, LOC101117273, CFB, PLA1A, ITIH4, LOC101113761, ITIH3, ITIH2, FGL1, PLG, A1BG, ITIH1, C2, RELN, APOM, C6, TTR, THPO, SPP2, FGF21, AMBP, GDF15, DNASE2B, RARRES2, APOC4, GDF2, INHBA, IGF1, RNASE12, CP, INHBC, INHBE…	2.26982	4.34e-07
Liver	GO:0007596	blood coagulation	13	1.62297	FGB, FGA, SERPINC1, F12, SERPINA10, PLG, F2, KNG1, F5, F7, F9, HNF4A, KLKB1	9.40012	2.78e-06
Liver	GO:0015020	glucuronosyltransferase activity	10	1.24844	UGT1A1, LOC101118447, LOC101122788, LOC101110449, UGT1A4, UGT1A3, LOC101119640, UGT2B7, UGT1A6, LOC101116729	12.9563	3.89e-06
Liver	GO:0006953	acute-phase response	8	0.998752	LOC101102413, AHSG, LOC101120204, LOC101120613, LBP, F2, LOC105601867, LOC101103947	19.7644	1.12e-05
Liver	GO:0006805	xenobiotic metabolic process	10	1.24844	HNF4A, CYP1A1, LOC101116298, LOC101119842, FMO1, CYP2E1, AHR, ABCB11, FMO5, LOC101120084	11.8586	1.82e-05
Liver	GO:0005789	endoplasmic reticulum membrane	33	4.11985	MOXD1, LPGAT1, HPN, LOC101106395, HSD11B1, EBP, CREB3L3, CYP2D6, TM4SF20, TMED6, SMIM14, CERS4, LOC101116841, LOC101109214, EPHX1, LOC101105651, FMO1, CYP3A24, LOC101104165, LOC101110727, FMO5, TM6SF2, CYP2A6, DHRS7, GGCX, SOAT2, LOC101105412, CYP1A1, PEMT, LOC101119853, ANKS4B, CYP2E1, LOC101118120	2.66402	3.26e-05
Liver	GO:0006957	complement activation, alternative pathway	7	0.873908	C9, LOC101121825, C8B, C8A, CFB, LOC101108131, C2	20.7526	6.16e-05
Liver	GO:0042730	fibrinolysis	6	0.749064	FGB, FGA, CPB2, PROS1, PLG, F2	25.4113	0.000147
Liver	GO:0001867	complement activation, lectin pathway	6	0.749064	COLEC11, COLEC10, MASP2, MASP1, MBLA, MBL2	25.4113	0.000147
Liver	GO:0008203	cholesterol metabolic process	10	1.24844	LIPC, SOAT2, PON1, CAT, APOA2, ANGPTL3, LOC101119842, LCAT, HNF1A, APOB	8.23515	0.000334
Liver	GO:0016324	apical plasma membrane	19	2.37203	ABCG8, ABCG5, ABCC2, LOC101114861, SLC23A1, SLC22A1, SLC2A2, ABCB11, ABCC11, DPP4, PKHD1, ACE2, ATP4A, ANO1, TF, SLC22A18, SLC39A8, SLC38A3, SLC17A1	3.42958	0.000334
Liver	GO:0004252	serine-type endopeptidase activity	21	2.62172	C1S, C1R, TMPRSS6, HGF, F12, MST1, CFI, HPN, PLG, F2, C2, LOC101102413, DPP4, F7, F9, LOC101121298, MASP2, MASP1, KLKB1, CFB, HABP2	3.40103	0.000462
Liver	GO:0005579	membrane attack complex	5	0.62422	C6, C9, LOC101121825, C8B, C8A	22.9498	0.000764
Liver	GO:0006699	bile acid biosynthetic process	6	0.749064	LOC101116841, HNF1A, SLC27A2, HSD17B10, SLC27A5, LOC101111528	17.7879	0.00129988
Liver	GO:0004497	monooxygenase activity	12	1.49813	LOC101122521, LOC114108597, LOC101105610, LOC101119853, LOC101120535, CYP3A24, CYP2E1, LOC101107486, CYP2C19, BCO1, LOC101107056, LOC101118441	5.26225	0.00149222
Liver	GO:0070330	aromatase activity	6	0.749064	CYP2A6, LOC101109214, CYP1A1, CYP3A24, CYP2E1, LOC101110727	15.5476	0.00181937
Liver	GO:0005739	mitochondrion	34	4.24469	DMGDH, GCDH, PECR, ASAH2, ECHS1, ACAA2, GLS2, GLDC, ECI1, ACSM1, LOC101111965, NADK2, LOC101108419, CA5A, KYNU, BCO2, PCK2, GLYATL3, GSTK1, AGXT2, SORD, ACSL5, ACADSB, ASS1, NIPSNAP1, GSTZ1, ALDH6A1, LOC101119050, PC, AMACR, SARDH, NAGS, LOC101108949, OTC	2.06896	0.00260657
Liver	GO:0022857	transmembrane transporter activity	15	1.87266	SLC5A9, SLCO4A1, SLC7A9, SLC22A18, LOC101120653, LOC101119346, SLC37A4, SLC17A1, SLC22A7, SLC17A2, SLC16A4, LOC101119087, LOC101118064, LOC101118571, SLC17A4	3.71789	0.00352499
Liver	GO:0030170	pyridoxal phosphate binding	10	1.24844	SGPL1, AGXT2, TAT, CTH, KYNU, SHMT1, ALB, PYGL, CSAD, THNSL2	5.70077	0.00352499
Liver	GO:0016491	oxidoreductase activity	14	1.74782	DMGDH, HPGD, SORD, MSMO1, CP, FOXRED1, HSD11B1, LOC101119050, DHRS7, SARDH, HAO1, LOC101116640, XDH, LOC101112590	3.91229	0.00352499
Liver	GO:0006559	L-phenylalanine catabolic process	5	0.62422	GSTZ1, HGD, TAT, PAH, FAH	21.1761	0.0052203
Liver	GO:0005577	fibrinogen complex	4	0.499376	FGB, FGA, FGG, SERPINF2	21.4198	0.0110485
Liver	GO:0008206	bile acid metabolic process	5	0.62422	NR5A2, AMACR, NR1H4, ABCB11, ACAA1	16.4703	0.0148221
Liver	GO:0006068	ethanol catabolic process	4	0.499376	LOC101116298, LOC101119842, LOC101111965, LOC101120084	29.6465	0.0148221
Liver	GO:0034354	'de novo' NAD biosynthetic process from tryptophan	4	0.499376	HAAO, KYNU, AFMID, KMO	29.6465	0.0148221
Liver	GO:0006631	fatty acid metabolic process	8	0.998752	CYP1A1, ACOT12, ANGPTL3, LOC106990150, CYP2E1, ABCB11, ACOT6, ACADSB	6.58812	0.0156413
Liver	GO:0004364	glutathione transferase activity	7	0.873908	GSTK1, GSTA1-1, LOC101111664, LOC101106720, LOC101107401, LOC101118990, LOC101116273	7.38989	0.0163565
Liver	GO:0016705	oxidoreductase activity, acting on paired donors, with incorporation or reduction of molecular oxygen	10	1.24844	LOC101122521, LOC114108597, LOC101105610, LOC101119853, LOC101120535, CYP2E1, LOC101107486, CYP2C19, LOC101107056, LOC101118441	4.52442	0.0171855
Liver	GO:0000050	urea cycle	4	0.499376	ARG1, ASL, ASS1, OTC	23.7172	0.0316116
Liver	GO:0006635	fatty acid beta-oxidation	7	0.873908	ECHS1, EHHADH, ECI1, CROT, ACAA1, SLC27A2, HSD17B10	6.91752	0.0336046
Liver	GO:0006641	triglyceride metabolic process	6	0.749064	INSIG1, APOH, CAT, MTTP, APOE, SLC37A4	8.89396	0.0336046
Liver	GO:0005581	collagen trimer	6	0.749064	COLEC11, COL18A1, LOC101113398, COLEC10, MBLA, MBL2	6.42595	0.0380128
Liver	GO:0034361	very-low-density lipoprotein particle	4	0.499376	APOC2, APOH, APOE, APOB	12.8519	0.0494178
Muscle	GO:0030018	Z disc	23	4.44874	RTN2, ACTN3, ACTN2, CAVIN4, FHL3, HSPB1, NEB, MYPN, C25H10ORF71, PDLIM3, CSRP3, DES, CFL2, MYO18B, CASQ2, HRC, CAPN3, MYOZ3, ITGB1BP2, LOC442995, TRIM54, MYOZ2, CRYAB	20.4762	6.2e-21
Muscle	GO:0045214	sarcomere organization	13	2.51451	ACTN2, KLHL41, MYPN, MYLK3, MYOM2, LMOD2, SIX4, CFL2, CASQ2, CAPN3, TCAP, CASQ1, MYOZ2	29.1105	1.47e-12
Muscle	GO:0030016	myofibril	11	2.12766	LOC101111980, MYH1, MYL1, MYOD1, TPM1, NRAP, CAPN3, LOC101111723, LOC442995, LOC101113252, ABRA	36.2917	3.95e-12
Muscle	GO:0051015	actin filament binding	22	4.25532	LOC101111980, SVIL, MYH7B, ACTN3, ACTN2, TMOD4, TNNC1, TPM1, NEXN, LOC101111723, SPTB, MYL4, MYH1, MYH2, BIN1, CFL2, MYO18A, FLNC, TLN2, LOC442995, LOC101113252, CTNNAL1	9.22914	5.93e-12
Muscle	GO:0006936	muscle contraction	10	1.93424	RYR1, CHRNB1, MYOM1, MYBPC1, MYBPC2, ACTN3, ACTN2, MYL1, CLCN1, MYOM2	25.9284	1.45e-08
Muscle	GO:0060048	cardiac muscle contraction	10	1.93424	MYL4, CSRP3, MYL2, TNNC1, TPM1, MYL3, CASQ2, TCAP, LOC442995, MAP2K6	23.459	2.97e-08
Muscle	GO:0003009	skeletal muscle contraction	8	1.54739	TNNT1, TNNT3, STAC3, TNNI2, TCAP, LOC101111723, LOC442995, LOC101113252	32.8426	1.76e-07
Muscle	GO:0031432	titin binding	7	1.35397	TRIM63, ACTN2, ANKRD23, ANKRD1, CAPN3, TCAP, ANKRD2	35.5322	1.58e-06
Muscle	GO:0031674	I band	6	1.16054	RYR1, ACTC1, MYL3, ANKRD1, ANKRD2, KLHL40	42.0653	5.16e-06
Muscle	GO:0033017	sarcoplasmic reticulum membrane	7	1.35397	RYR1, PLN, DHRS7C, HRC, ATP2A2, ATP2A1, KLHL41	26.174	5.52e-06
Muscle	GO:0015629	actin cytoskeleton	14	2.70793	SVIL, CLIC5, ANKRD23, TPM1, NEXN, MYLK3, ABRA, PDLIM3, MYL2, CFL2, FILIP1, SYNPO, PDLIM5, MYOZ2	6.6544	5.96e-06
Muscle	GO:0006096	glycolytic process	9	1.74081	TPI1, LOC114110581, PGAM2, PGK1, BPGM, ALDOA, ENO3, GAPDH, PRKAG3	15.8348	8.34e-06
Muscle	GO:0007517	muscle organ development	8	1.54739	MYOG, UNC45B, MYOD1, CAVIN4, FHL1, MYF6, CRYAB, MYF5	17.9142	2.12e-05
Muscle	GO:0031430	M band	5	0.967118	MYOM1, KLHL41, MYOM2, MYOM3, LMOD2	40.0622	8.3e-05
Muscle	GO:0042383	sarcolemma	9	1.74081	CACNB1, DES, SGCA, CAV3, STAC3, FLNC, SLC2A4, CLCN1, SGCG	9.70738	8.3e-05
Muscle	GO:0035914	skeletal muscle cell differentiation	9	1.74081	MYOD1, ANKRD1, SMYD1, ANKRD2, ASB2, KLHL41, ATF3, MYF5, LOC114113964	11.3686	9.73e-05
Muscle	GO:0008307	structural constituent of muscle	6	1.16054	PDLIM3, CSRP3, MYL1, NEXN, CAPN3, TCAP	27.6874	0.000116
Muscle	GO:0003785	actin monomer binding	7	1.35397	MYL4, LOC101106517, MYL2, MYL3, LMOD3, LMOD2	17.7661	0.000123
Muscle	GO:0016459	myosin complex	8	1.54739	LOC101111980, MYH1, MYH7B, MYH2, MYO18A, LOC101111723, LOC442995, LOC101113252	11.2174	0.000124
Muscle	GO:0048741	skeletal muscle fiber development	7	1.35397	MYOG, RYR1, ACTA1, MYOD1, STAC3, KLHL40, KLHL41	17.2424	0.000187
Muscle	GO:0014883	transition between fast and slow fiber	5	0.967118	ACTN3, TNNT1, TNNC1, ATP2A2, LOC442995	41.0533	0.0002
Muscle	GO:0003779	actin binding	16	3.09478	ACTN3, TPM3, ACTN2, TPM2, TPM1, FHL3, NEB, PARVB, ABRA, MYO18B, TNNT3, NRAP, TNNI2, SYNPO, MYOZ2, CAP2	3.90464	0.000921
Muscle	GO:0002026	regulation of the force of heart contraction	5	0.967118	MYL4, CSRP3, MYL3, ATP2A2, LOC442995	27.3689	0.00143841
Muscle	GO:0003774	motor activity	7	1.35397	LOC101111980, MYH1, MYH7B, MYH2, MYO18B, MYO18A, LOC442995	10.7673	0.00189534
Muscle	GO:0030315	T-tubule	5	0.967118	RYR1, RTN2, CAV3, CAPN3, SCN1B	16.4962	0.00363309
Muscle	GO:0005523	tropomyosin binding	5	0.967118	TNNT1, TMOD4, TNNT3, LMOD3, LMOD2	19.5232	0.00381304
Muscle	GO:0055010	ventricular cardiac muscle tissue morphogenesis	5	0.967118	MYL2, TNNC1, TPM1, MYL3, LOC442995	20.5266	0.00489628
Muscle	GO:0055013	cardiac muscle cell development	5	0.967118	CAV3, ACTN2, MYO18B, ALPK2, ASB2	18.9477	0.00638019
Muscle	GO:0005861	troponin complex	4	0.773694	TNNT1, TNNT3, TNNI1, TNNI2	24.9276	0.00727815
Muscle	GO:0010881	regulation of cardiac muscle contraction by regulation of the release of sequestered calcium ion	4	0.773694	PLN, CASQ2, TMEM38A, TMEM38B	32.8426	0.00844368
Muscle	GO:0071313	cellular response to caffeine	4	0.773694	RYR1, CASQ2, TMEM38A, TMEM38B	32.8426	0.00844368
Muscle	GO:0005891	voltage-gated calcium channel complex	5	0.967118	CACNB1, PDE4D, STAC3, CACNG1, CACNA1S	12.7471	0.00851853
Muscle	GO:0005978	glycogen biosynthetic process	5	0.967118	GYS1, PHKG1, AGL, GYG1, PRKAG3	16.4213	0.00943789
Muscle	GO:0031594	neuromuscular junction	6	1.16054	CHRND, CHRNB1, DES, CHRNE, CDH15, PDZRN3	8.01244	0.0119583
Muscle	GO:0097512	cardiac myofibril	3	0.580271	MYH7B, DES, MYL2	56.0871	0.0121248
Muscle	GO:0005737	cytoplasm	52	10.058	MYLK2, CLIC5, HSPB6, PANK1, UBE2D1, HSPB1, HSPB3, MYLK3, KLHL31, GYS1, TRIM7, SIX4, CA3, NAMPT, MYADML2, CAPN3, KPNA3, LMCD1, TRIM63, PABPC4, USP2, ANK1, MLF1, TUBA4A, ACTA1, PTP4A3, TXLNB, BIN1, TLN2, GAPDH, CRYAB, PRKAA2, AK1, ADCY2, FBXO40, LDHA, SMYD1, KCNN3, PDHA1, ARPP21, AGL, EYA4, INCA1, DDIT4L, NEB, PARVB, GADD45G, FABP3, NT5C1A, NEURL1, TACC2, TUBA8	1.55964	0.0141773
Muscle	GO:0055008	cardiac muscle tissue morphogenesis	4	0.773694	MYLK2, ACTC1, ANKRD1, TCAP	24.632	0.0200731
Muscle	GO:0034765	regulation of ion transmembrane transport	9	1.74081	CACNB1, CACNG6, CLIC5, KCNJ11, KCNJ12, KCNS3, SCN4A, CACNA1S, KCNA7	4.92639	0.0207461
Muscle	GO:0055003	cardiac myofibril assembly	4	0.773694	CSRP3, ACTC1, MYL2, TCAP	21.8951	0.0263645
Muscle	GO:0005856	cytoskeleton	12	2.32108	FRMD3, SGCA, BIN1, TPM2, TPM1, TACC2, PARVB, TLN2, CTNNAL1, LMOD3, KLHL41, SGCG	2.96496	0.0284093
Muscle	GO:0000146	microfilament motor activity	4	0.773694	ACTC1, LOC101111723, LOC442995, LOC101113252	20.3041	0.0299198
Muscle	GO:0001725	stress fiber	5	0.967118	ACTA1, TPM3, FHOD1, FHL3, LOC442995	8.2481	0.030185
Muscle	GO:0031672	A band	3	0.580271	MYL4, MYH2, MYL3	33.6523	0.030185
Muscle	GO:0044325	ion channel binding	7	1.35397	CAV3, ACTN2, RNF207, PDE4D, HRC, TCAP, ATP2A2	6.02241	0.0335444
Muscle	GO:0007519	skeletal muscle tissue development	5	0.967118	SVIL, SRPK3, CFL2, MYOD1, MYOZ2	11.1964	0.0357169
Muscle	GO:0035556	intracellular signal transduction	14	2.70793	PLCL2, STAC3, ASB14, ASB11, ADCY2, ASB18, ASB15, ASB16, RPS6KA3, NEURL2, ASB4, ASB5, ASB2, PLCD4	2.92244	0.0393868
Muscle	GO:0035995	detection of muscle stretch	3	0.580271	CSRP3, CAV3, TCAP	49.2639	0.0434198
Rumen	GO:0001533	cornified envelope	9	1.69173	DSP, LOC114113213, LOC443313, ANXA1, KRT10, CNFN, EVPL, IVL, LOC114108702	27.9139	3.76e-08
Rumen	GO:0005882	intermediate filament	13	2.44361	DSP, SYNM, JUP, LOC101118459, LOC101118712, KRT35, IFFO2, KRT23, LOC101108147, KRT5, KRT17, LOC101117431, LOC101117682	10.6105	1.87e-07
Rumen	GO:0030057	desmosome	8	1.50376	DSP, JUP, POF1B, DSG3, PKP3, LOC101116442, DSC1, DSC2	20.6769	2.74e-06
Rumen	GO:0061436	establishment of skin barrier	9	1.69173	CLDN4, TMEM79, ALOX12, GRHL3, LOC101108147, SFN, GRHL1, CLDN1, TP63	19.717	6.75e-06
Rumen	GO:0018149	peptide cross-linking	8	1.50376	TGM1, DSP, LOC101102105, ANXA1, KRT10, TGM5, LOC105613517, TGM3	20.1551	2.88e-05
Rumen	GO:0030216	keratinocyte differentiation	9	1.69173	TGM1, DSP, SCEL, ACER1, ANXA1, KRT10, FOXN1, IVL, TP63	14.6287	3.16e-05
Rumen	GO:0005615	extracellular space	32	6.01504	ECM1, LOC101105044, PRSS22, KLK8, IL36B, LOC101103862, LOC101104114, SOSTDC1, LOC114117787, IL36RN, LGALS7, KRTDAP, LOC101112249, CCL20, KLK13, IL19, IL36G, A2ML1, SERPINB7, PGC, SERPINB5, SLURP1, LOC101103612, IL1A, LOC101122351, CHI3L2, IL17F, S100A9, S100A8, IL17B, LOC101104705, HBEGF	2.3298	0.000815
Rumen	GO:0090303	positive regulation of wound healing	6	1.12782	DUOX1, CLDN4, ANXA1, CLDN1, MYLK, HBEGF	20.1551	0.00157395
Rumen	GO:0005198	structural molecule activity	13	2.44361	JUP, LOC101118459, LOC101118712, KRT35, KRT23, EVPL, CLDN1, HMGCL, CLDN4, KRT17, LOC101117431, CLDN17, LOC101117682	4.6547	0.00805951
Rumen	GO:0045095	keratin filament	9	1.69173	LOC101111178, KRT80, LOC101112555, KRT36, KRT79, KRT78, KRT10, KRT5, KRT6A	4.98462	0.0140683
Rumen	GO:0005887	integral component of plasma membrane	19	3.57143	TMPRSS11A, LOC101115964, SLC14A1, SLC52A3, AQP5, CLDN1, EDA2R, CLDN4, GJB2, LOC101121267, SCNN1B, PERP, LOC101121777, EPHA1, SLC26A3, LRRC8E, HBEGF, EPHB3, SLC28A3	2.48997	0.0182708
Rumen	GO:0016324	apical plasma membrane	12	2.25564	SLC34A3, DUOX1, ANXA1, SLC47A1, SCNN1B, AQP5, SLC5A1, ATP12A, CLDN1, TRPM6, DUOX2, ATP6V1B1	3.13639	0.0373909
Rumen	GO:0031424	keratinization	6	1.12782	LOC114113213, LOC443313, LOC101108147, SFN, LOC101116371, LOC114108702	10.4251	0.0396978
Spleen	GO:0006955	immune response	51	6.13718	CXCL9, NRROS, LOC101116972, LST1, FASLG, LOC101114758, CXCL13, LOC101117706, TNF, CCR9, TNFSF10, CCR8, CCR7, CCR5, IL10, LOC100101238, IL18, VAV1, LOC101104401, IL1B, LOC101114285, XCL1, TLR7, LTB, TLR4, LOC101111303, CXCR5, LOC101107641, LOC101102230, CST7, LOC101112639, OVAR-DRB1, LOC101122122, DQA, CCL5, CCL19, FYB1, CCL21, LY86, CXCL10, CXCL11, CD4, CD40LG, LOC101104866, CD28, TNFSF8, LOC1011…	8.57539	1.77e-29
Spleen	GO:0009897	external side of plasma membrane	39	4.69314	CXCL9, CD40, LOC101116896, CXCR5, FASLG, CD3E, LOC101117706, TNF, LOC101123372, CD79B, CD79A, CD19, ITGAX, CCR7, CCR5, ICOS, IL12RB2, SLAMF1, CD74, FCER1G, CD2, LOC101106528, CXCL10, CD4, PTPRC, CD40LG, SELL, CD5, CD8A, P2RX1, IL2RB, CD28, CD27, TLR8, LOC101117971, IL7R, TLR4, MS4A1, CD244	8.86699	5.71e-23
Spleen	GO:0002250	adaptive immune response	24	2.88809	ITK, LOC101116896, LOC101108696, LOC101108961, PRKCB, SH2D1A, CD3G, LOC101110545, LOC101114758, CD3E, CD3D, CTSS, JCHAIN, CD79B, CD79A, OVAR-DRB1, CD4, DQA, LOC101116099, LOC101109746, LOC101109219, LOC101109747, CD247	13.8674	7.6e-18
Spleen	GO:0032729	positive regulation of interferon-gamma production	23	2.76775	SASH3, LOC101116896, SLC11A1, TXK, CRTAM, IL18, IL27, CD3E, LOC101117706, TNF, CD2, IL1B, LTA, TLR9, TLR8, IRF8, TLR7, IL12RB1, ZP3, TLR4, CD244, IL18R1, SLAMF1	13.5357	7.1e-17
Spleen	GO:0050853	B cell receptor signaling pathway	15	1.80505	LYN, BLK, SYK, PRKCB, CD79B, LAT2, CD79A, PTPRC, KLHL6, CD19, PLCG2, BTK, PTPN6, NCKAP1L, MS4A1	17.6552	3.65e-12
Spleen	GO:0006954	inflammatory response	29	3.48977	CSF1R, NRROS, PTAFR, CXCR6, MEFV, LOC101117706, LOC101103766, TBXA2R, CXCR3, CCL5, NLRP3, CCR7, NLRP1, CCR5, CCR3, SLC11A1, SPHK1, IL18, TNFRSF1B, CXCL11, CD40LG, IL1B, TLR9, TLR8, TLR7, TLR10, LOC101117971, TLR4, LAT	6.22704	3.83e-12
Spleen	GO:0006935	chemotaxis	15	1.80505	RIPOR2, XCR1, PTAFR, CXCR4, CXCR6, LOC101117706, CXCR3, CCR9, C3AR1, CCR8, LOC101117971, CCR5, DOCK2, CCR3, CMKLR1	14.4452	8.41e-11
Spleen	GO:0001772	immunological synapse	13	1.56438	CD53, CRTAM, RHOH, CD3E, SCIMP, LOC101112639, CD6, LCK, CD28, LOC101109747, CD37, LAT, CARD11	15.2879	1.07e-09
Spleen	GO:0042613	MHC class II protein complex	12	1.44404	CD74, OVAR-DRB1, LOC101108696, DQA, LOC101108961, LOC101109746, LOC101116099, LOC101109747, LOC101109219, LOC101110545, LOC101114758	17.0519	1.34e-09
Spleen	GO:0016021	integral component of membrane	215	25.8724	TRAF3IP3, LST1, PRF1, ICAM3, LOC101117706, MILR1, GPR174, GPR171, NDST3, C3AR1, TNFSF10, VSIG4, LOC101107908, CMKLR1, PTGDR, SLC11A1, CH25H, KEL, LOC101121762, CD226, IGSF6, LPAR2, LOC101104054, CD1D, LOC101123372, LOC101103766, XKRX, CD79B, CD79A, OVAR-DRB1, CD19, SLAMF7, HMOX1, LOC101109746, ATP6V0A4, LOC101109747, NTSR1, SLAMF1, TMEM86A, XCR1, PILRA, TYR, TPBGL, MARCO, LOC114113674, LOC1011048…	1.4485	3.73e-09
Spleen	GO:0008009	chemokine activity	15	1.80505	CXCL9, CCL21, LOC101111303, LOC100101238, CXCL13, LOC101103238, CXCL10, CXCL11, LOC101122122, LOC101104401, CCL5, LOC101114285, XCL1, CCL19, CCL26	11.7598	5.19e-09
Spleen	GO:0032715	negative regulation of interleukin-6 production	12	1.44404	IL10, NLRP12, BANK1, INPP5D, TLR9, TNFAIP3, PTPN22, PTPN6, NCKAP1L, TNF, TLR4, SLAMF1	11.5561	5.16e-07
Spleen	GO:0032735	positive regulation of interleukin-12 production	11	1.32371	CD40, CD40LG, SYK, LAPTM5, TLR9, PLCG2, IRF8, CCR7, IL16, LTB, TLR4	13.4451	5.16e-07
Spleen	GO:0032755	positive regulation of interleukin-6 production	16	1.92539	FCER1G, SYK, LAPTM5, IL16, POU2F2, AIF1, TNF, TYROBP, POU2AF1, IL1B, PLCG2, TLR9, TLR8, TLR7, TLR4, TMEM106A	7.16155	6.56e-07
Spleen	GO:0002504	antigen processing and presentation of peptide or polysaccharide antigen via MHC class II	10	1.20337	OVAR-DRB1, LOC101108696, DQA, LOC101108961, LOC101109746, LOC101116099, LOC101109747, LOC101109219, LOC101114758	15.133	8.35e-07
Spleen	GO:0004715	non-membrane spanning protein tyrosine kinase activity	11	1.32371	FGR, BLK, LYN, ITK, HCK, SYK, LCK, TXK, BTK, JAK3, LOC101112639	10.7215	5.7e-06
Spleen	GO:0004888	transmembrane signaling receptor activity	14	1.68472	CD72, CD180, CD3G, CD3E, CD3D, CD79B, CD79A, TLR9, CD27, TLR8, TLR7, TLR10, CD247, TLR4	7.31718	5.7e-06
Spleen	GO:0007229	integrin-mediated signaling pathway	16	1.92539	FCER1G, FYB1, ITGA4, SYK, ITGB2, PLEK, ITGAL, VAV1, FGR, CD40LG, TYROBP, ITGAD, ITGAX, MADCAM1, LAT, FERMT3	6.05321	5.98e-06
Spleen	GO:0032753	positive regulation of interleukin-4 production	8	0.962696	SASH3, FCER1G, CD40LG, SYK, IRF4, CD28, ZP3, CD3E	18.1596	9.87e-06
Spleen	GO:0051092	positive regulation of NF-kappaB transcription factor activity	16	1.92539	CD40, PRKCB, SPHK1, IL18, TNF, CD40LG, IL18RAP, IL1B, TRAF5, PLCG2, TLR9, NLRP3, TLR4, CARD11, IL18R1, LTF	5.64967	1.32e-05
Spleen	GO:0004896	cytokine receptor activity	9	1.08303	CD74, CSF3R, IL21R, IL5RA, CSF2RB, IL7R, IL2RG, IL12RB2, LOC101115509	13.5237	1.39e-05
Spleen	GO:0016493	C-C chemokine receptor activity	7	0.842359	LOC101103766, CCR9, CCR8, LOC101117971, CCR5, LOC101117706, CCR3	22.9493	1.39e-05
Spleen	GO:0042102	positive regulation of T cell proliferation	10	1.20337	SASH3, CCDC88B, CD40LG, CD6, IL1B, CD28, NCKAP1L, ZP3, AIF1, CARD11	10.9584	1.62e-05
Spleen	GO:0045060	negative thymic T cell selection	7	0.842359	CD74, PTPRC, CD28, CCR7, CD3E, DOCK2, LOC101112639	22.2456	1.7e-05
Spleen	GO:0005164	tumor necrosis factor receptor binding	9	1.08303	CD40LG, LOC101116972, TRAF5, LTA, TNFSF10, FASLG, TNFSF8, LTB, TNF	12.4834	2.12e-05
Spleen	GO:0042100	B cell proliferation	7	0.842359	CD79A, PTPRC, CD40LG, PRKCD, LEF1, IL7R, CARD11	20.2232	3.41e-05
Spleen	GO:0001891	phagocytic cup	7	0.842359	BIN2, LCP1, TNF, ARHGAP25, AIF1, TLR4, MYO1G	17.0519	5.65e-05
Spleen	GO:0032733	positive regulation of interleukin-10 production	9	1.08303	SASH3, FCER1G, CD40LG, SYK, IRF4, TLR9, PLCG2, CD28, TLR4	11.0006	7.2e-05
Spleen	GO:0042101	T cell receptor complex	6	0.722022	SYK, CD6, LOC101116441, CD247, CD3D, LOC101112639	22.7359	7.56e-05
Spleen	GO:0032743	positive regulation of interleukin-2 production	9	1.08303	SASH3, PTPRC, IRF4, IL1B, PLCG2, CD28, CD3E, LOC101117706, CARD11	10.5931	9.4e-05
Spleen	GO:0046641	positive regulation of alpha-beta T cell proliferation	6	0.722022	PTPRC, SYK, CD28, CD3E, LOC101117706, LOC101112639	23.8345	0.000119
Spleen	GO:0045121	membrane raft	14	1.68472	LYN, ITGB2, AKAP5, TNFRSF1B, TNF, LOC101112639, LAT2, CD79A, CD4, PTPRC, LCK, BTK, HPSE, CARD11	4.9222	0.000131
Spleen	GO:0071222	cellular response to lipopolysaccharide	12	1.44404	LOC101103238, IL10, CXCL10, LOC101116896, CD180, NLRP3, IRF8, STAP1, TNFRSF1B, CCR5, NUGGC, AICDA	6.4636	0.000134
Spleen	GO:0051607	defense response to virus	17	2.04573	ZBP1, BST-2A, CD40, CXCL9, MX2, LOC101113346, PRF1, SAMHD1, UNC13D, IFI44L, LOC105614607, PTPRC, TLR9, ITGAX, TLR8, IRF5, TLR7	4.2207	0.000173
Spleen	GO:0003953	NAD+ nucleosidase activity	8	0.962696	IL18RAP, TLR9, TLR8, TLR7, TLR10, PIK3AP1, TLR4, IL18R1	11.5402	0.000206
Spleen	GO:0045087	innate immune response	18	2.16606	FCER1G, SYK, MX2, SH2D1A, CYBB, CD1D, SAMHD1, TREM1, LOC105614607, JCHAIN, TLR9, TLR8, IRF5, TLR7, TLR10, NLRP1, TRIM10, TLR4	3.91801	0.000217
Spleen	GO:0042105	alpha-beta T cell receptor complex	5	0.601685	CD3G, PTPN6, CD247, CD3E, CD3D	28.4198	0.000245
Spleen	GO:0042832	defense response to protozoan	7	0.842359	IL10, CCDC88B, CD40, IRF4, SLC11A1, IRF8, BATF	13.9035	0.000359
Spleen	GO:0006909	phagocytosis	9	1.08303	NCF2, SLC11A1, ITGB2, NCF4, PLD4, IRF8, TLR4, UNC13D, VAV1	8.6671	0.000374
Spleen	GO:0050860	negative regulation of T cell receptor signaling pathway	6	0.722022	PVRIG, SH2D1A, LAPTM5, PTPN6, UBASH3A, SLA2	19.0676	0.000385
Spleen	GO:0043123	positive regulation of I-kappaB kinase/NF-kappaB signaling	14	1.68472	CD40, CCL21, PRKCB, LOC101118600, FASLG, TNF, CD4, TRAF5, TNFSF10, CCL19, TLR4, TMEM106A, CARD11, LTF	4.7331	0.000401
Spleen	GO:0050869	negative regulation of B cell activation	5	0.601685	BANK1, LAPTM5, TBC1D10C, TNFAIP3, SAMSN1	26.4828	0.000705
Spleen	GO:2000556	positive regulation of T-helper 1 cell cytokine production	5	0.601685	TBX21, IL1B, IL18, IL18R1, SLAMF1	26.4828	0.000705
Spleen	GO:0030890	positive regulation of B cell proliferation	8	0.962696	SASH3, CD40, PTPRC, FCRL3, TLR9, NCKAP1L, TLR4, CARD11	9.41611	0.000705
Spleen	GO:1901224	positive regulation of NIK/NF-kappaB signaling	10	1.20337	NLRP12, IL1B, SPHK1, IL18, LAPTM5, TLR7, CCL19, TNF, TLR4, IL18R1	6.6207	0.000705
Spleen	GO:0050852	T cell receptor signaling pathway	10	1.20337	ITK, PTPRC, CD8A, PLCG2, CD28, PTPN22, LCP2, CD247, CD3E, LOC101112639	6.6207	0.000705
Spleen	GO:0032760	positive regulation of tumor necrosis factor production	11	1.32371	CD2, SASH3, FCER1G, PTPRC, TYROBP, SYK, TLR9, PLCG2, LOC101117706, TLR4, TMEM106A	5.82622	0.000705
Spleen	GO:0090023	positive regulation of neutrophil chemotaxis	7	0.842359	RIPOR2, CD74, CCL21, C3AR1, CCR7, NCKAP1L, CCL19	11.7082	0.000783
Spleen	GO:0032695	negative regulation of interleukin-12 production	6	0.722022	IL10, TLR8, CCR7, MEFV, CMKLR1, SLAMF1	15.8897	0.000844
Spleen	GO:0005886	plasma membrane	94	11.3117	CD86, ITK, GPR65, ICAM3, CD3G, CD3E, SLA2, LOC101117706, TREM1, PIK3CG, VSIR, RASSF2, GRAP2, ADORA3, CCR9, C3AR1, CCR8, CCR5, PRND, CEP55, CCR3, CMKLR1, PTGDR, PRKCB, SLC11A1, PRKCD, RHBDF2, IL16, GMIP, FGR, LAT2, APBB1IP, HCK, NCR3, KEL, TYROBP, LCK, CD8A, BTK, TLR9, HCLS1, TLR7, PTPRCAP, CLEC4E, ZP3, TMEM106A, DPEP3, BLK, CSF1R, RGS14, CLEC12A, RGS13, TXK, PTAFR, WAS, CXCR4, DAPP1, GDPD2, LPAR2…	1.50364	0.000854
Spleen	GO:0009986	cell surface	22	2.64741	CSF1R, NRROS, ITGA4, FCRL3, ITGB2, FCRL4, CXCR4, CLEC17A, LPAR2, TSPEAR, CLEC9A, ITGAL, LOC101108263, FCGR3A, CD4, CD40LG, TYROBP, CCR9, LOC101109747, CD226, LTF, SLAMF1	2.72831	0.00117932
Spleen	GO:0019886	antigen processing and presentation of exogenous peptide antigen via MHC class II	5	0.601685	CD74, FCER1G, LOC101109747, LOC101110545, CTSS	22.6996	0.00126198
Spleen	GO:0090026	positive regulation of monocyte chemotaxis	6	0.722022	CXCL10, CCL5, LOC101117971, AIF1, LOC101117706, LGMN	14.6674	0.00126198
Spleen	GO:0001784	phosphotyrosine binding	8	0.962696	FGR, SYK, LCK, PLCG2, STAP1, PTPN6, VAV1, LOC101112639	8.48547	0.0016302
Spleen	GO:0042802	identical protein binding	46	5.5355	RIPOR2, LOC101116896, HVCN1, WAS, PRF1, GIMAP2, TNFAIP3, CD3G, MEFV, SAMHD1, RASAL3, CD3E, CD3D, TNF, ETS1, PIK3CG, VSIR, IFIT2, CD79B, PSTPIP1, UBASH3B, TNFSF10, SLAMF7, NLRP3, CCR5, CEP55, SLAMF1, CD53, FCER1G, CLEC17A, LYZ, AICDA, CD6, LCK, TRAF5, BTK, IRF5, TLR10, CD69, TGFBI, CD247, PIK3AP1, RHCG, TLR4, MS4A1, C1QC	1.90024	0.00178392
Spleen	GO:0042113	B cell activation	6	0.722022	LAT2, CD40, PRKCB, BANK1, CXCR5, CD22	13.6197	0.00186092
Spleen	GO:0050729	positive regulation of inflammatory response	9	1.08303	SUCNR1, IL1B, TLR9, TLR10, IL16, NLRP1, LOC101117706, ETS1, TLR4	6.6515	0.00187254
Spleen	GO:0031663	lipopolysaccharide-mediated signaling pathway	7	0.842359	LYN, SPI1, CD6, IL1B, IL18, PLCG2, TNF	9.67198	0.00221387
Spleen	GO:0045059	positive thymic T cell selection	5	0.601685	CD74, PTPRC, DOCK2, CD3D, LOC101112639	19.8621	0.00221387
Spleen	GO:0031295	T cell costimulation	6	0.722022	CD5, CD80, CD28, ICOS, CD3E, CARD11	12.7118	0.00245433
Spleen	GO:0045954	positive regulation of natural killer cell mediated cytotoxicity	5	0.601685	NCR3, IL18RAP, LOC101116896, SH2D1A, VAV1	17.6552	0.00351793
Spleen	GO:0045577	regulation of B cell differentiation	5	0.601685	FCRL3, TLR9, PTPN6, IKZF3, CARD11	17.6552	0.00351793
Spleen	GO:0030595	leukocyte chemotaxis	5	0.601685	CNR2, LOC101104401, CXCR5, IL16, CORO1A	17.6552	0.00351793
Spleen	GO:0032731	positive regulation of interleukin-1 beta production	8	0.962696	TYROBP, NLRP3, TLR8, NLRP1, MEFV, TNF, TLR4, TMEM106A	7.06208	0.00351793
Spleen	GO:0038023	signaling receptor activity	9	1.08303	CD40, PVRIG, ITGB2, BTLA, TNFRSF13C, TREM1, CD244, LOC101108263, SLAMF1	6.12395	0.00374663
Spleen	GO:0030593	neutrophil chemotaxis	7	0.842359	LOC101103238, CSF3R, FCER1G, SYK, ITGB2, NCKAP1L, VAV1	8.55599	0.00395642
Spleen	GO:0042742	defense response to bacterium	12	1.44404	PLAC8, IL10, FCER1G, RNF213, SYK, IL1B, PRKCD, IRF8, LYZ, CLEC4E, AICDA, COCH	4.14514	0.00434216
Spleen	GO:0005764	lysosome	14	1.68472	CD74, NAPSA, SLC11A1, CXCR4, CD1D, UNC13D, CTSS, IL1B, NAAA, TLR9, LOC101109219, TLR7, HPSE, LGMN	3.38619	0.00440983
Spleen	GO:0005615	extracellular space	36	4.33213	CFD, CXCL9, LOC101111303, IL27, CFP, CXCL13, TNF, CTSS, LOC101122122, CCL5, TNFSF10, CCL19, IL10, SRGN, KL, NAPSA, CCL21, IL18, LOC100101238, ADA2, IL16, LYZ, LOC101103238, CXCL10, CXCL11, CD40LG, LOC101104401, IL1B, LTA, LOC101114285, XCL1, LTB, TGFBI, HPSE, LTF, CCL26	1.92134	0.00445987
Spleen	GO:0001819	positive regulation of cytokine production	7	0.842359	FGR, IL10, CCDC88B, ITK, CLEC9A, CLEC4E, BATF	7.94484	0.00588304
Spleen	GO:0032720	negative regulation of tumor necrosis factor production	8	0.962696	IL10, TNFAIP3, PTPN22, PTPN6, TLR4, GPR18, VSIR, SLAMF1	6.35588	0.00647567
Spleen	GO:0042119	neutrophil activation	5	0.601685	LOC101103238, FCGR3A, IL18RAP, PRKCD, IL18	14.4452	0.00730626
Spleen	GO:0016064	immunoglobulin mediated immune response	5	0.601685	CD74, FCER1G, CD19, INPP5D, PRKCD	14.4452	0.00730626
Spleen	GO:0030889	negative regulation of B cell proliferation	5	0.601685	IL10, LYN, TYROBP, INPP5D, BTK	14.4452	0.00730626
Spleen	GO:0050850	positive regulation of calcium-mediated signaling	5	0.601685	SYK, PLCG2, LOC101116441, CD3E, LOC101112639	14.4452	0.00730626
Spleen	GO:0002223	stimulatory C-type lectin receptor signaling pathway	4	0.481348	TYROBP, SYK, LOC101116896, PLCG2	25.4235	0.00750999
Spleen	GO:0045730	respiratory burst	4	0.481348	NCF2, SLC11A1, NCF4, CYBB	25.4235	0.00750999
Spleen	GO:0001771	immunological synapse formation	4	0.481348	CD6, DOCK8, PRF1, DOCK2	25.4235	0.00750999
Spleen	GO:0002925	positive regulation of humoral immune response mediated by circulating immunoglobulin	4	0.481348	PTPRC, LTA, TNF, LOC101123372	25.4235	0.00750999
Spleen	GO:0032689	negative regulation of interferon-gamma production	6	0.722022	IL10, CD96, LAPTM5, TLR4, VSIR, SLAMF1	9.07982	0.00992286
Spleen	GO:0032757	positive regulation of interleukin-8 production	8	0.962696	CD2, SYK, IL1B, TLR8, TLR7, TNF, TLR4, CD244	5.77807	0.00992286
Spleen	GO:0043274	phospholipase binding	5	0.601685	SYK, LCK, BANK1, WAS, BTK	13.8705	0.0120865
Spleen	GO:0007159	leukocyte cell-cell adhesion	5	0.601685	PTPRC, SYK, ITGB2, ITGAL, FERMT3	12.2228	0.0130654
Spleen	GO:0045588	positive regulation of gamma-delta T cell differentiation	4	0.481348	PTPRC, SYK, LEF1, NCKAP1L	21.1863	0.0130654
Spleen	GO:0030101	natural killer cell activation	4	0.481348	CD2, LOC101116896, IL18, IL18R1	21.1863	0.0130654
Spleen	GO:0048304	positive regulation of isotype switching to IgG isotypes	4	0.481348	CD40, PTPRC, TBX21, CD28	21.1863	0.0130654
Spleen	GO:0002322	B cell proliferation involved in immune response	4	0.481348	CD19, CD180, TLR4, GAPT	21.1863	0.0130654
Spleen	GO:0005911	cell-cell junction	10	1.20337	CD53, ITK, PRKCD, WAS, PTPN6, LCP2, CD3E, LAT, VAV1, LOC101112639	3.96556	0.013235
Spleen	GO:0030217	T cell differentiation	6	0.722022	CD4, LCK, RHOH, PTPN22, IL7R, VAV1	8.29027	0.0140964
Spleen	GO:0046330	positive regulation of JNK cascade	9	1.08303	RASSF2, NCF1, CCL21, CD27, CCL19, TNF, TLR4, NAIP, SLAMF1	4.61314	0.0149465
Spleen	GO:0050862	positive regulation of T cell receptor signaling pathway	5	0.601685	TESPA1, LOC101116441, CCR7, CD226, CARD11	11.3498	0.0160262
Spleen	GO:0002755	MyD88-dependent toll-like receptor signaling pathway	5	0.601685	TLR9, TLR8, TLR7, TLR10, TLR4	11.3498	0.0160262
Spleen	GO:0070374	positive regulation of ERK1 and ERK2 cascade	12	1.44404	CD74, CSF1R, CD4, P2RY6, PTPRC, CCL21, GPR55, PTPN22, LOC101117971, CCL19, TLR4, SLAMF1	3.40493	0.0165004
Spleen	GO:0014068	positive regulation of phosphatidylinositol 3-kinase signaling	8	0.962696	FGR, NCF1, IL18, CD28, HCLS1, PTPN6, PIK3AP1, HCST	5.0847	0.0185473
Spleen	GO:0001768	establishment of T cell polarity	4	0.481348	CCL21, CRTAM, CCL19, DOCK2	18.1596	0.0193263
Spleen	GO:0060907	positive regulation of macrophage cytokine production	4	0.481348	CD74, LAPTM5, PLCG2, TLR4	18.1596	0.0193263
Spleen	GO:0051209	release of sequestered calcium ion into cytosol	5	0.601685	TRPM2, PTPRC, CCL21, PLCG2, CCL19	10.5931	0.0193263
Spleen	GO:0034113	heterotypic cell-cell adhesion	5	0.601685	CD2, PTPRC, ITGAD, ITGA4, ITGB2	10.5931	0.0193263
Spleen	GO:0006959	humoral immune response	5	0.601685	ALOX5, SH2D1A, LTA, TNF, LOC101117706	10.5931	0.0193263
Spleen	GO:0017124	SH3 domain binding	8	0.962696	LYN, NCF1, WAS, HCLS1, PTPN22, PTPN6, AKAP5, CD3E	5.44351	0.0198222
Spleen	GO:0050766	positive regulation of phagocytosis	6	0.722022	FCER1G, SLC11A1, IL1B, IL2RB, DOCK2, TNF	7.3337	0.0212521
Spleen	GO:0019722	calcium-mediated signaling	6	0.722022	LAT2, SPHK1, PLCG2, CXCR4, CCR5, LAT	7.3337	0.0212521
Spleen	GO:0045860	positive regulation of protein kinase activity	6	0.722022	CD4, RASSF2, CCL21, LCP2, CCL19, LAT	7.3337	0.0212521
Spleen	GO:0035556	intracellular signal transduction	18	2.16606	LYN, ITK, SYK, RGS14, PRKCB, PLEK, PRKCD, GMIP, ADCY7, ARHGAP45, LOC101112639, LCK, STK17A, STK17B, INPP5D, PTPN6, PLCB2, JAK3	2.42385	0.0232727
Spleen	GO:0032703	negative regulation of interleukin-2 production	5	0.601685	PTPRC, TBX21, LAPTM5, TNFAIP3, VSIG4	9.93106	0.0232727
Spleen	GO:0048535	lymph node development	5	0.601685	LTA, CXCR5, LTB, IL7R, NKX2-3	9.93106	0.0232727
Spleen	GO:0043020	NADPH oxidase complex	4	0.481348	NCF1, NCF2, NCF4, CYBB	15.1573	0.0247458
Spleen	GO:0019815	B cell receptor complex	3	0.361011	CD79B, CD79A, SYK	34.1038	0.0316685
Spleen	GO:0050830	defense response to Gram-positive bacterium	7	0.842359	FGR, LOC101116896, LTA, TNFSF8, IL7R, LYZ, TNF	5.29656	0.0331047
Spleen	GO:0045335	phagocytic vesicle	7	0.842359	FMNL1, TLR9, WAS, PLD4, TLR7, CTSS, SLAMF1	4.87197	0.0345823
Spleen	GO:0032727	positive regulation of interferon-alpha production	5	0.601685	TLR9, TLR8, PTPN22, TLR7, TLR4	8.8276	0.0363335
Spleen	GO:0005085	guanyl-nucleotide exchange factor activity	15	1.80505	DENND2D, DENND1C, DOCK8, ADRB1, RASGRP2, RASGRP1, RASGRP4, VAV1, FGD2, FGD3, RINL, CYTH4, PSD4, RIN3, DOCK2	2.73207	0.0373296
Spleen	GO:0042554	superoxide anion generation	4	0.481348	NCF1, NCF2, NCF4, CYBB	14.1242	0.0385038
Spleen	GO:0045580	regulation of T cell differentiation	4	0.481348	CRTAM, LOC101110545, LOC101117706, CARD11	14.1242	0.0385038
Spleen	GO:0007166	cell surface receptor signaling pathway	9	1.08303	ADGRG2, LOC101106844, ADGRG5, CD3G, LOC101102230, CD247, CD3E, CD3D, VAV1	3.81353	0.040193
Spleen	GO:0005887	integral component of plasma membrane	21	2.52708	FCER1G, CD72, TNFRSF13B, TNFRSF18, HVCN1, GPR55, LAPTM5, TMC8, TNF, TRPM2, CD4, TYROBP, SELL, P2RX1, CD19, BTLA, ESYT3, RHCG, ICOS, MS4A1, TLR4	2.01741	0.0451915
Spleen	GO:1904151	positive regulation of microglial cell mediated cytotoxicity	3	0.361011	SPI1, TYROBP, STAP1	31.7794	0.046366
Spleen	GO:0034154	toll-like receptor 7 signaling pathway	3	0.361011	UNC93B1, TLR7, PIK3AP1	31.7794	0.046366
Spleen	GO:0030888	regulation of B cell proliferation	3	0.361011	LOC101122884, MZB1, IKZF3	31.7794	0.046366
Spleen	GO:0002316	follicular B cell differentiation	3	0.361011	SPI1, PLCG2, IRF8	31.7794	0.046366
Spleen	GO:0002554	serotonin secretion by platelet	3	0.361011	FCER1G, SYK, P2RX1	31.7794	0.046366
Spleen	GO:0005833	hemoglobin complex	4	0.481348	LOC114110673, HBM, LOC101108797, HBB	11.3679	0.0472137
Spleen	GO:0001817	regulation of cytokine production	5	0.601685	LYN, TLR9, TLR8, TLR10, UBASH3A	7.94484	0.048587
Spleen	GO:2000406	positive regulation of T cell migration	4	0.481348	CXCL10, CCL21, DOCK8, AIF1	12.7118	0.048587
Spleen	GO:0002224	toll-like receptor signaling pathway	4	0.481348	CD180, PLCG2, TLR7, TLR4	12.7118	0.048587
Tailfat	GO:0008201	heparin binding	17	3.26296	TNXB, ECM2, PCOLCE2, LPL, THBS2, THBS1, FGF2, SMOC2, ADAMTS5, ADAMTS15, FGF7, CCDC80, CRISPLD2, ABI3BP, COL5A3, RSPO3, FGF10	9.51276	8.35e-09
Tailfat	GO:0005576	extracellular region	45	8.63724	ITIH5, LOC443322, TNFAIP6, PCOLCE2, LAMA4, STC1, ADM, NID1, THBS2, ADAMTS12, NID2, FGF2, NTN1, WFDC3, ADAMTS4, GHR, ADAMTS16, ADAMTS15, LGALS3, FGF7, LGALS1, C7, GLIPR2, TIMP2, RSPO3, EMILIN2, CCN3, INSL3, TIMP4, ADAMTS7, ANXA2, TNFSF15, FST, ADIPOQ, INHBB, MFAP5, LOC101105017, CRISPLD2, LEP, SFRP5, COL6A2, FGF18, PI15, S100A4, FGF10	2.73157	4.32e-07
Tailfat	GO:0005901	caveola	10	1.91939	LIPE, EHD2, CAVIN1, NOS3, CAV2, CAVIN2, CAV1, CDH13, SELE, AQP1	9.96718	5.34e-05
Tailfat	GO:0005615	extracellular space	32	6.14203	TNXB, SEMA3C, PLOD3, LPL, STC1, FGF2, ADAMTS4, ADAMTS15, ADAMTS5, BMPER, CTSD, IL33, GSN, MYOC, ADIPOQ, LAMB1, VEGFD, PODN, SOD3, SELE, PM20D1, SMOC2, IL6, COL3A1, RBP4, FAP, LEP, PXDN, PECAM1, CDH13, ANGPTL4, FGF10	2.4957	0.000321
Tailfat	GO:0005811	lipid particle	9	1.72745	LIPE, DGAT2, AIFM2, PNPLA3, CIDEA, AQP7, PLIN1, ABHD5, ADIG	8.15497	0.000603
Tailfat	GO:0050873	brown fat cell differentiation	8	1.53551	FABP4, ADRB3, PEX11A, ADIPOQ, UCP1, EBF2, ADRB2, ADIG	15.0463	0.000883
Tailfat	GO:0005604	basement membrane	8	1.53551	SMOC2, COL15A1, CCDC80, ANXA2, COL4A1, NID1, THBS2, NID2	7.24886	0.00408369
Tailfat	GO:0005614	interstitial matrix	4	0.767754	SMOC2, CCDC80, ECM2, ABI3BP	19.9344	0.0272911
Tailfat	GO:0004806	triglyceride lipase activity	5	0.959693	LIPE, PNPLA3, LPL, LOC101115927, PNPLA2	15.3883	0.0285966
Tailfat	GO:0042056	chemoattractant activity	5	0.959693	LGALS3, FGF7, VEGFD, FGF2, FGF10	14.4831	0.0285966
Tailfat	GO:0004222	metalloendopeptidase activity	10	1.91939	ADAMTS4, ADAMTS16, ADAMTS15, ADAMTS5, LOC101118866, MME, MMP28, ADAM11, ADAMTS12, ADAMTS7	4.60211	0.0285966
Tailfat	GO:0005201	extracellular matrix structural constituent	6	1.15163	COL3A1, COL4A2, COL4A1, COL5A3, PXDN, LAMB1	9.23297	0.0285966
Tailfat	GO:0042803	protein homodimerization activity	22	4.22265	ABCD2, DGAT2, MME, FZD4, CAV2, PEX11A, ADIPOQ, CIDEA, LPL, INHBB, ADRB2, ZDHHC2, RASIP1, ADRB3, FAP, GPD1, PECAM1, CDH13, S100A5, THRSP, TKT, PSPH	2.36536	0.0285966
Tailfat	GO:0005518	collagen binding	6	1.15163	TNXB, PCOLCE2, ABI3BP, COL6A2, NID1, PODN	8.20709	0.0425144
Tailfat	GO:0007160	cell-matrix adhesion	8	1.53551	COL3A1, BCAM, TNXB, COL5A3, HOXD3, ADAMTS12, NID1, NID2	7.82406	0.0441268

## Sheet:  S8
Table S8 GO enrichment analysis for genes overlapping with different EnhA numbers in the spleen tissue.
Group	ID	Description	Count	GeneRatio	Genes	Fold Enrichment	P-value
E=1	GO:0005829	cytosol	119	19.702	CCNT2, NDUFA12, CSE1L, ARID4A, KEAP1, IFI35, VIRMA, DCAF7, EIF4ENIF1, HERC4, STK11, ALKBH5, RNF115, PSMD4, LAMP1, FAM162A, DPF2, FBXO3, CDK5RAP3, ATG3, TPM3, TANGO2, PDIA6, UNC13D, ARMC1, XRN1, CLNS1A, RUFY3, NHLRC2, LOC101117395, HOMEZ, UBA5, CDCA7, UAP1, SLAIN2, HIF1A, GIGYF2, FXR1, SNX3, SNX2, PDCD10, LTA4H, NAA50, IVNS1ABP, IDH1, PRRC2C, DNAJC13, EEF2, SRPK1, COPS3, CDK5, FASN, PSMG1, LSM14A,…	1.80019	7.7e-11
E=1	GO:0005654	nucleoplasm	81	13.4106	WASHC5, GSK3B, DAZAP1, DYRK2, NARF, SMARCB1, CSE1L, ARID4A, KEAP1, CTCF, SMC3, USP39, SLA2, CLINT1, PHF8, EDC4, PPP1CC, STK11, TBK1, PSMD4, KHSRP, MED10, XPO5, NUP62, DPF2, FBXO3, ZNF326, HIF1AN, DENND2D, ANXA1, NCBP1, PUS1, FOS, UCHL5, MED28, RBL2, PLSCR1, SUB1, ETHE1, NUP50, ZNF638, XRN2, HAT1, RARA, HOMEZ, KHDRBS1, DCTN5, AKAP8, RNF8, CDCA7, UAP1, IWS1, ATAD2B, GNAI2, DNAJB1, CAND1, TASOR, MIE…	1.49749	0.000197
E=1	GO:0005764	lysosome	14	2.31788	CD74, SLC11A1, NAGA, CST7, UNC13D, CTSO, SNX2, GGA3, SNX14, RAB9A, LOC101109219, ACP2, ITM2C, SNX6	3.36472	0.000274
E=1	GO:0006909	phagocytosis	7	1.15894	SLC11A1, PLD4, RAB11FIP2, MESD, TLR4, UNC13D, LOC101104528	6.42842	0.00064
E=1	GO:0005741	mitochondrial outer membrane	10	1.65563	ARMC1, ATF2, SNN, SAMM50, ZNFX1, ARMC10, VDAC3, USP30, DNM1L, MFF	4.01505	0.000833
E=1	GO:0048471	perinuclear region of cytoplasm	22	3.64238	CCNT2, NDFIP1, DCTN3, SIRT2, FXR1, COPS3, PLSCR1, SLK, TNKS2, LAMP1, TAOK1, VPS52, CHI3L1, VPS54, ITGB1BP1, RAC1, HIF1AN, DNM1L, FBXL5, TLR4, ANKRD13A, ITM2C	2.24123	0.000898
E=1	GO:0000287	magnesium ion binding	15	2.48344	DYRK2, MAST3, IDH1, SRPK1, PRPSAP1, LATS1, RPS6KA3, PLSCR1, PPM1B, STK11, RNASEH1, PPA1, PGM2, UBA2, MAP3K7	2.76982	0.0010881
E=1	GO:0043653	mitochondrial fragmentation involved in apoptotic process	4	0.662252	ATG3, BNIP3, DNM1L, MFF	15.1527	0.00175413
E=1	GO:0005730	nucleolus	29	4.80132	HOMEZ, NARF, MEAF6, DCTN3, AKAP8, OLA1, SNU13, CTCF, PHF8, RPF1, LOC101106637, DEDD, CDK5RAP3, BCL9L, DDX18, CKAP5, OXR1, SIRT2, UCHL5, RBL2, PLSCR1, SDHAF2, NCL, SUB1, XRN2, ACIN1, TSR1, LOC101115694, MPHOSPH8	1.878	0.00179056
E=1	GO:0051059	NF-kappaB binding	5	0.827815	GSK3B, HDAC3, AKAP8, HIF1AN, CDK5RAP3	9.18415	0.00181455
E=1	GO:0019827	stem cell population maintenance	7	1.15894	MED12, EIF4ENIF1, RIF1, MED10, MTF2, SMC3, MED17	5.1741	0.00208165
E=1	GO:0005813	centrosome	21	3.47682	GSK3B, DCTN5, DCTN2, ROCK2, DCTN4, CETN3, DCTN3, SLAIN2, SLC1A4, PPP4R3B, CKAP5, SIRT2, CDC25B, GNAI2, PRKAR2A, NUP62, ALMS1, DPF2, RBBP6, CALM2, CDK5RAP3	2.13299	0.00218165
E=1	GO:0005637	nuclear inner membrane	7	1.15894	NUP107, NUP50, NUP62, UNC50, NUP88, NUP58, ARL6IP6	4.97698	0.00262451
E=1	GO:0045944	positive regulation of transcription from RNA polymerase II promoter	28	4.63576	CD40, HDAC3, CCNT2, CBFB, LDB1, ARID4A, WASL, SBNO2, TBK1, MED10, KPNA6, CDK5RAP3, BCL9L, EGLN1, ACTR3, SS18, SLC30A9, SLC11A1, LMO2, AP3B1, SIRT2, DCN, CCPG1, MTF2, RARA, ITGB1BP1, TLR4, ZNF410	1.81703	0.00330628
E=1	GO:0003713	transcription coactivator activity	11	1.82119	MED12, ING4, SS18, CBFB, SUB1, NCOA4, LMO2, PBXIP1, BRD7, BIRC2, BCL9L	3.02281	0.00350748
E=1	GO:0015031	protein transport	15	2.48344	COG1, COPZ2, SNX20, KTN1, SNX3, SNX4, RILPL2, NUP50, NUP62, VPS52, VPS54, NUP88, RAB11FIP2, NUP58, COPE	2.43092	0.003587
E=1	GO:0005794	Golgi apparatus	28	4.63576	RTN3, HDAC3, TMED10, UBA5, SLA2, CST7, CLINT1, ALKBH5, PRRC1, CAND1, STX5, DNM1L, CD74, LOC101114861, YIPF4, TANGO2, FNDC3A, ARFGAP2, SEC23IP, PLSCR1, MARF1, GORASP2, FASN, UNC50, PSMG1, TLR4, ITM2C, TLR2	1.80639	0.00368893
E=1	GO:0017124	SH3 domain binding	7	1.15894	ENAH, KHDRBS1, PLSCR1, MICAL1, LANCL1, ADAM10, ADAM9	4.52404	0.0042681
E=1	GO:0005869	dynactin complex	3	0.496689	DCTN2, DCTN4, DCTN3	25.5959	0.00492284
E=1	GO:0016282	eukaryotic 43S preinitiation complex	4	0.662252	EIF3K, EIF3L, EIF3F, EIF3D	10.5009	0.00570914
E=1	GO:0033290	eukaryotic 48S preinitiation complex	4	0.662252	EIF3K, EIF3L, EIF3F, EIF3D	10.5009	0.00570914
E=1	GO:0004534	5'-3' exoribonuclease activity	3	0.496689	XRN1, CPSF3, XRN2	20.9399	0.00769921
E=1	GO:0006882	cellular zinc ion homeostasis	4	0.662252	SLC30A9, LCK, SLC39A6, AP3B1	9.32475	0.00792391
E=1	GO:0001732	formation of cytoplasmic translation initiation complex	4	0.662252	EIF3K, EIF3L, EIF3F, EIF3D	9.32475	0.00792391
E=1	GO:0005777	peroxisome	7	1.15894	GSTK1, HSDL2, MARF1, EHHADH, IDH1, DNM1L, MFF	3.98159	0.00798788
E=1	GO:0001891	phagocytic cup	4	0.662252	ANXA1, BIN2, RAB11FIP2, TLR4	9.10077	0.0086971
E=1	GO:0016579	protein deubiquitination	7	1.15894	USP47, WDR48, USP32, EIF3F, USP30, USP39, UCHL5	3.85705	0.00912931
E=1	GO:0043406	positive regulation of MAP kinase activity	6	0.993377	CD40, PDCD10, ERP29, ADAM9, THBS1, TLR4	4.54581	0.00963089
E=1	GO:1900087	positive regulation of G1/S transition of mitotic cell cycle	5	0.827815	RRM1, ANXA1, ADAMTS1, CPSF3, RDX	5.82797	0.00975215
1<E<10	GO:0005829	cytosol	296	20.0678	TES, AHCYL1, LOC101113346, DCAF8, GCC2, IKZF3, NUBP1, GOLGA3, EFR3A, RASSF2, RPS6KA1, ANKFY1, TRIM25, CPNE3, LOC101115640, LGALS8, GLUL, C18H15ORF39, COG3, PRKCD, ARMC8, GAPVD1, ATG13, CD2AP, MTAP, BIN1, PRKD3, CDC37, PSME4, LAP3, SLBP, TMEM87B, DHX8, EPB41, MAOA, TEX264, STXBP2, XPC, BAZ2A, TXN, ZC3HAV1, RPAP2, DHX30, SNX1, COMMD9, PDCD11, MCMBP, SYMPK, INPP5K, STK38L, NCKAP1L, PLCG1, N4BP2, N4B…	1.77991	1.53e-25
1<E<10	GO:0005654	nucleoplasm	196	13.2881	CCNK, SPI1, LOC101113346, DCAF8, GCC2, ZDHHC7, RBPJ, IKZF3, CCAR2, GOLGA3, RASSF2, PPP4R2, ZMIZ2, RPS6KA1, CPNE3, STARD3, SMARCC1, SAP30BP, ACSL5, ARMC8, MTAP, KEL, PRKD3, EWSR1, PSME4, MPPE1, LAP3, SLBP, XPC, TXN, PTTG1IP, COMMD9, GRPEL1, MCMBP, SYMPK, HIVEP2, PATZ1, STAT5A, NFATC3, XRCC1, NR1D2, PHC3, PUM3, WAPL, FOSL2, MLLT10, MMS19, INTS6, FERMT2, ITPA, SUGP1, TOP2B, SMG1, SLC44A1, PEA15, ARI…	1.44036	6.48e-08
1<E<10	GO:0046872	metal ion binding	150	10.1695	ZFAND6, JADE2, PRDM1, GPATCH8, NUBP1, CNDP2, MAEA, PAPOLA, TNFSF10, ANKFY1, KMT5B, FADS1, NSF, MYLIP, SP110, SDHB, RUFY1, ACLY, ACAP2, KEL, PRKD3, EWSR1, MFNG, CDIP1, MPPE1, RBCK1, OPTN, FTO, KMT2E, MTMR3, IREB2, PXN, BAZ2A, STK4, MTMR4, RPAP2, VPS8, LPXN, TRPM7, ZC3H14, BPTF, SMAD2, SMAD4, TIPARP, PHF12, PHF11, NRDC, BFAR, NUP153, PARP12, COL1A1, MLLT10, CNOT6, NPLOC4, LHX3, SELL, LOC101121621, …	1.51101	1.72e-07
1<E<10	GO:0019901	protein kinase binding	44	2.98305	CCNK, PRKRIP1, ITGB2, CLTC, PRKAG1, AP2A1, PTN, NR3C1, CDC42, UFL1, RB1CC1, PRKACB, PAK2, MAP2K3, NSF, MAP3K2, IFNAR2, SLC12A4, MAP3K1, PPP1R12A, SYK, CAV1, RCC2, PRKCD, MSN, TRIP4, ATP1B1, ATG13, FGR, DNAJC3, ACTA2, MAVS, NBEA, APC, RHEB, CDC37, CTNNB1, HCLS1, IRF5, SIK1, MAPRE3, CDK12, CDK13, FERMT2	2.18823	1.6e-06
1<E<10	GO:0005794	Golgi apparatus	68	4.61017	ST6GALNAC2, TRRAP, INPPL1, ZDHHC7, ZDHHC2, BICD2, POFUT2, RASSF2, TMED3, KDR, SLC30A7, RAB2A, NSF, PDGFRA, GLCE, MINK1, COG2, DDX54, ASH1L, PPHLN1, TMC6, ARFGAP3, LOC101120590, AKAP9, FAM20B, ITGA5, MPPE1, ARHGEF2, RAF1, ATF6, OPTN, RAB7A, RAB1A, CCDC186, FAM114A1, PDXDC1, CUL3, SLC38A10, LOC101102230, STRN3, LMAN1, ZDHHC18, SNX1, NCSTN, COMMD9, LMAN2, KIAA0319L, ATP6V0A1, NEK9, TMEM30A, ATP8B2, …	1.74381	8.46e-06
1<E<10	GO:0005524	ATP binding	146	9.89831	UBE2D4, DGKA, LOC101113346, SMC5, ACTG2, NUBP1, UBE2L3, SMCHD1, RPS6KA1, AKT3, DHX58, PAPOLA, KDR, MAP3K8, MTREX, PRKACB, GLUL, NSF, MAP2K3, TOR3A, PDGFRA, CSNK1G3, ENTPD4, UBE2E3, CSNK2A2, PRKCD, UBE4B, CSNK1D, PRPF4B, DICER1, VRK3, DGKZ, DHX40, ACLY, DYNC1LI1, DYNC1LI2, PRKD3, ULK2, PRKCQ, SIK1, TARS2, RAF1, SNRNP200, NAIP, CSNK1G2, CSF1R, DHX8, GMPS, TRANK1, NTPCR, STK4, LOC101112639, DHX30, G…	1.41345	1.09e-05
1<E<10	GO:0000139	Golgi membrane	33	2.23729	GALNT11, COPA, NUMA1, TMEM167A, GOSR2, GCNT1, GNAI3, GOLIM4, PSEN1, PLD3, HS2ST1, RAB21, UGCG, MAN1A2, SLC35A5, ARFGEF1, BCAP31, DBNL, SEC16A, GALNT1, CAV1, PLA2G4A, ZDHHC17, COPZ1, TMCO1, ARCN1, GOLPH3, VAPA, RAB14, B3GNT2, VPS45, SFT2D2, SFT2D1	2.15227	5.57e-05
1<E<10	GO:0016301	kinase activity	18	1.22034	SPAG9, PRPS2, ADPGK, CCNH, PRKAG1, PIK3CD, NUCKS1, PRKAB1, TBRG4, MOB3A, PKM, ETNK1, FAM20B, PI4KA, PLXNB2, PI4KB, SKAP1, ILKAP	3.02126	6.65e-05
1<E<10	GO:0007229	integrin-mediated signaling pathway	20	1.35593	ITGB1, SEMA7A, ITGA4, SYK, RCC2, CUL3, ITGB2, PLEK, PTPN11, PTN, ITGAL, GPATCH8, FGR, CDC42, ADAM17, ITGAD, ITGAV, ITGA5, FERMT2, ILKAP	2.77444	7.07e-05
1<E<10	GO:0005730	nucleolus	64	4.33898	TOP2B, TUT4, NUCKS1, ADAR, RBPJ, TXN2, GOLGA3, AKAP11, SENP5, SPIN1, REV3L, CPNE3, SPG11, PELP1, PPP1R12A, NSUN2, RBM19, WDR75, DDX54, ACSL5, TFIP11, VRK3, GNL2, ILF3, RCN2, EWSR1, NFX1, AGPS, C1D, FAM193B, KDM7A, SLBP, SF3B3, DDX24, PRKRIP1, DDX23, MRPS31, XPC, CAPG, RPAP2, EXOSC7, ORC4, EXOSC10, PDCD11, RBBP5, DDRGK1, FLNA, KIAA0319L, N4BP1, ARFGEF1, CBX5, STAT1, IDH3G, DDX31, XRCC1, NUP153, PU…	1.64746	9.14e-05
1<E<10	GO:0005925	focal adhesion	23	1.55932	ITGB1, VASP, TES, CAV1, PXN, MSN, PARVA, SRP68, GPATCH8, ADAM17, LASP1, FES, LPXN, ITGAV, CPNE3, ITGA5, LCP1, RSU1, VCL, FERMT2, TNS2, PLEC, CLASP2	2.49611	0.000109
1<E<10	GO:0004674	protein serine/threonine kinase activity	34	2.30508	SMG1, ROCK1, STK4, BPHL, RPS6KA1, AKT3, STK38, STK38L, TRPM7, RIPK1, CPNE3, PRKACB, PAK2, MAP2K5, MARK2, MAP2K3, CSNK1G3, CDK19, SYK, CSNK1A1, CSNK2A2, MINK1, PRPF4B, CSNK1D, CLK3, PIKFYVE, PINK1, RPS6KB1, STK17A, PRKAR1A, ULK2, SIK1, RAF1, CSNK1G2	1.99365	0.000187
1<E<10	GO:0016605	PML body	14	0.949153	MORC3, CBX5, RPA1, RPA2, PARK7, SMC6, RNF4, HIPK1, CHFR, PIAS2, PIAS1, TRIM8, TOPBP1, N4BP1	3.33196	0.000203
1<E<10	GO:0004712	protein serine/threonine/tyrosine kinase activity	33	2.23729	CSF1R, SMG1, ROCK1, STK4, LOC101112639, RPS6KA1, AKT3, KDR, TRPM7, MAPK6, JAK3, PRKACB, PAK2, MARK2, CSNK1G3, PDGFRA, SYK, PDPK1, CSNK1A1, PRKCD, PRPF4B, TYK2, MAPK14, FGR, PINK1, RPS6KB1, PRKD3, AXL, FES, SIK1, PRKCQ, PKN1, CSNK1G2	1.99602	0.000231
1<E<10	GO:0005737	cytoplasm	180	12.2034	TES, KIAA1191, PID1, NCF1, NUCKS1, SPINT2, PRDM1, NR3C1, BZW2, RBPJ, ALDH1L2, ACTG2, NUBP1, IPO5, RGS5, IPO9, CCND2, MAEA, HERC1, SESN3, SESN1, DHX58, CAPN1, AZI2, PRKACB, NSF, CD96, SMARCC1, STARD7, ANXA11, UBE4B, RPSA, ARMC8, PGD, PRKAB1, DYNC1LI1, DYNC1LI2, ILF3, MTAP, PRKAR1A, BIN1, CDC37, ELMO2, PRKCQ, SIK1, TARS2, RBCK1, TTLL12, FTO, MTMR1, MTMR3, ANAPC16, PTTG1IP, NDRG2, MRPL13, LOC1011137…	1.28654	0.000234
1<E<10	GO:0043236	laminin binding	7	0.474576	ITGB1, LGALS3, BCAM, TINAGL1, ADGRG6, RPSA, AGRN	6.7139	0.000299
1<E<10	GO:0070936	protein K48-linked ubiquitination	13	0.881356	UBE2D4, CUL3, UBE2E3, AMFR, TNFAIP3, UBE2G1, UBE3A, UBE2G2, ITCH, UBR5, PELI1, ARIH2, UBE2K	3.33234	0.000334
1<E<10	GO:2001237	negative regulation of extrinsic apoptotic signaling pathway	10	0.677966	YAP1, LGALS3, RPS6KB1, RB1CC1, LMNA, ITGAV, BIRC6, PHIP, RIPK1, BPHL	4.06599	0.000459
1<E<10	GO:0000166	nucleotide binding	12	0.813559	NT5C3A, GLUD1, ORC4, EXOSC10, IMPDH1, DPYD, REV3L, NUDT2, SUCLG1, PYGL, ITPA, CHFR	3.42838	0.000531
1<E<10	GO:0042826	histone deacetylase binding	16	1.08475	TOP2B, CBX5, SPI1, HDAC1, YWHAB, AKAP8L, PRDM1, IKZF3, HDAC9, SMG5, SP1, LCOR, SIK1, BCOR, PKN1, MEF2D	2.75442	0.000551
1<E<10	GO:0042802	identical protein binding	93	6.30508	CD84, AHCYL1, YWHAB, TNFAIP3, CD3G, GCC2, PYGL, PRPF19, PIK3CG, GPATCH8, LOC101108197, IFIH1, PSTPIP1, NNT, TNFSF10, KDR, LUC7L, TOPBP1, HADH, GLUL, SBF2, TNS2, YWHAG, NDEL1, SH3GL1, CD53, SUN2, SEC13, IAH1, GLRX3, GPX3, USP4, ANXA4, TRAF1, ZDHHC17, CD2AP, PRPF6, ALDH5A1, BIN1, EWSR1, TRAF5, IRF5, MAPRE3, RBCK1, RAF1, IL6ST, SNRNP200, RHCG, ATF6, MS4A1, PRPS2, LOC105613002, DHX8, PEF1, HVCN1, CUL…	1.41265	0.000576
1<E<10	GO:0032587	ruffle membrane	13	0.881356	ITGB1, KANK1, C2CD5, PLEK, HIP1R, FGR, ADAM17, APC, INPP5K, ITGAV, ITGA5, PLCG1, CLASP2	3.14921	0.000648
1<E<10	GO:0031267	small GTPase binding	28	1.89831	ROCK1, ARHGAP1, BICD2, IPO5, STRN3, GGA2, IPO9, PPP6R1, AP1G1, ARHGDIB, FLNA, ANKFY1, DENND5A, EVI5, PAK2, RIC1, CAV1, RCC2, RANGAP1, FMNL1, ACAP2, DIAPH2, MYO1C, XPOT, RAB3GAP2, PKN1, RAF1, PICALM	2.01058	0.000671
1<E<10	GO:0009897	external side of plasma membrane	24	1.62712	ITGB1, PDGFRA, CD274, CXCL9, SEMA7A, LOC105613002, ANXA5, GPATCH8, CD4, SELL, CD5, P2RX1, IL2RB, CLPTM1, ITGAV, ITGA5, MFGE8, IL7R, IL6ST, CD34, MS4A1, CD244, ADA, CTSB	2.15616	0.00068
1<E<10	GO:0006886	intracellular protein transport	27	1.83051	NAPA, COPA, CLTC, CLTB, CLTA, SNX13, AP2A1, NAPG, GGA2, LOC101105107, SNX1, SNX27, AP1G1, AP2S1, SNX5, VPS39, AP1M1, NSF, NEK9, RIC1, COG3, ASPSCR1, AP3D1, AP2B1, FAM91A1, COPZ1, XPOT	2.01498	0.000768
1<E<10	GO:0019003	GDP binding	11	0.745763	RAB2A, RAB10, DYNC1LI1, RAB14, RHEB, RAB18, GNAI3, RAB5A, RAB8A, GEM, ARL8B	3.51681	0.000816
1<E<10	GO:0005783	endoplasmic reticulum	49	3.32203	PHTF2, NRROS, ADPGK, TECR, PARK7, LOC101107266, LOC101106419, KDR, UBXN4, SLC36A1, PRKCD, DNAJB12, PLA2G4A, ACSL5, VASH1, TMC6, RCN2, ITGA5, SELENOT, DNASE1L3, STAU1, MGRN1, ATP10D, MOSPD2, PTN, LOC101113728, LMAN1, NCSTN, GPAT4, SERPINH1, INPP5K, STOM, METTL9, USP25, ERAP2, CAV1, CNBP, NBEAL2, UBE2G2, SGPP1, PUM3, ARCN1, DIAPH2, DLG4, LOC101121621, ACO1, RNF185, CDS2, CPEB4	1.61734	0.00100431
1<E<10	GO:0003682	chromatin binding	34	2.30508	YAP1, TOP2B, KDM3A, CALCOCO1, SPI1, KMT2A, CHD8, NUCKS1, RBPJ, HDAC7, PLAC8, DHX30, MCMBP, KMT5B, GABPA, POLG, UPF1, PBRM1, SMARCC1, SMAD4, CBX5, EED, MBD2, ASH1L, SUPT5H, FOSL2, STAG1, MCM3AP, SP3, WAC, LCOR, CTNNB1, PKN1, ADNP	1.81169	0.00105743
1<E<10	GO:0004535	poly(A)-specific ribonuclease activity	6	0.40678	CNOT6, PAN3, CNOT6L, CNOT1, CNOT2, PARN	6.7139	0.00114947
1<E<10	GO:0012501	programmed cell death	6	0.40678	ZBP1, PKM, RIPK1, BPHL, RNF130, LOC101117272	6.43166	0.00129551
1<E<10	GO:0043113	receptor clustering	6	0.40678	ITGA4, ITGB2, FLNA, PTN, AGRN, ITGAL	6.43166	0.00129551
1<E<10	GO:0030027	lamellipodium	20	1.35593	ITGB1, VASP, DBNL, ROCK1, INPPL1, CAPG, PARVA, DGKZ, ACTG2, ACTA2, SNX1, LOC101105107, PIK3CA, APC, ABI1, FAT1, CTNNB1, PLCG1, MYO1G, ARHGEF6	2.24229	0.00133181
1<E<10	GO:0051571	positive regulation of histone H3-K4 methylation	7	0.474576	SMAD4, KANSL1, KMT2A, KANSL3, CTR9, CTNNB1, MAPRE1	5.15873	0.0013907
1<E<10	GO:0045296	cadherin binding	8	0.542373	PTPRB, BMPR2, P2RX4, JUP, KDR, NUMB, CTNNB1, PTPN11	4.47593	0.00139105
1<E<10	GO:0003779	actin binding	29	1.9661	EPB41, WIPF2, ARPC1A, LMOD1, LSP1, CNN3, MAEA, COTL1, TRPM7, WASHC1, CAP1, VASP, ITPRID2, TPM4, TPM1, MSN, KLHL2, PARVA, VASH1, DIAPH2, MYO1C, ARPC2, CAPZA1, HCLS1, DNASE1L3, FERMT2, MYO1F, PLEC, MYO1G	1.89032	0.0013964
1<E<10	GO:0030132	clathrin coat of coated pit	4	0.271186	CLTC, CLTB, CLTA, PICALM	13.5658	0.00150663
1<E<10	GO:0000902	cell morphogenesis	12	0.813559	CAP1, ASXL1, YAP1, SART3, BCL6, ARHGEF2, IL7R, STK4, MAPK14, FRYL, PLEC, SIDT2	3.01056	0.00155385
1<E<10	GO:0030175	filopodium	11	0.745763	VASP, ACTA2, CDC42, ABI1, FAT1, INPPL1, MSN, LCP1, CD302, ACTG2, MYO1G	3.244	0.00159985
1<E<10	GO:0016607	nuclear speck	36	2.44068	FTO, AKAP8L, PRCC, GPATCH2, INPPL1, BAZ2A, NR3C1, PRPF19, EFTUD2, PPP1R8, SAP130, LPXN, PRKACB, RBM10, ATP6V0A1, SF3A1, CSNK1A1, TCF12, DNAJC11, ERBIN, PRPF4B, TFIP11, HIPK1, MAPK14, DGKZ, PIAS1, COPS4, PRPF6, STK17A, THRAP3, FAM193B, HBP1, CDK12, SREK1, RAF1, CDK13	1.73181	0.00165622
1<E<10	GO:0019903	protein phosphatase binding	13	0.881356	CSF1R, MTMR3, JUP, ANAPC7, EIF2AK3, RPA2, VRK3, MTMR4, MAPK14, LGALS3, PPP6R1, CTNNB1, JAK3	2.81551	0.0018114
1<E<10	GO:0008022	protein C-terminus binding	17	1.15254	YAP1, TOP2B, CALCOCO1, NUMA1, EPB41, VTA1, CEP120, TNFAIP3, ATP1B1, ATXN2, BCAM, MYO1C, DLG4, SP1, EP300, MAPRE3, SAE1	2.35333	0.00204045
1<E<10	GO:1905564	positive regulation of vascular endothelial cell proliferation	6	0.40678	ADAM17, ITGA4, PDPK1, SP1, AKT3, PLCG1	5.89569	0.00206673
1<E<10	GO:0046777	protein autophosphorylation	21	1.42373	MAP3K3, CSF1R, PDGFRA, SMG1, SYK, MINK1, EIF2AK3, EIF2AK2, STK4, ATG13, CLK3, LOC101112639, FGR, FES, RB1CC1, KDR, ULK2, TRPM7, CDK12, PRKACB, PAK2	2.09846	0.00207257
1<E<10	GO:0005938	cell cortex	11	0.745763	C2CD5, LASP1, ITCH, DBNL, EPB41, CAV1, PXN, HIP1R, CD302, HMCN1, ADD3	3.10884	0.00224493
1<E<10	GO:0035455	response to interferon-alpha	4	0.271186	IFNAR2, MX2, EIF2AK2, ADAR	11.7914	0.00227365
1<E<10	GO:0032434	regulation of proteasomal ubiquitin-dependent protein catabolic process	5	0.338983	UFL1, DESI1, COMMD1, RAD23B, UBE2K	7.36961	0.00271794
1<E<10	GO:0034450	ubiquitin-ubiquitin ligase activity	5	0.338983	AMFR, UBR5, UBE4B, PRPF19, UBE2K	7.45989	0.00283487
1<E<10	GO:0031901	early endosome membrane	13	0.881356	CD274, RCC2, CMTM6, STAM, PSEN1, PLD3, RAB21, GGA2, SNX1, PIKFYVE, RAB14, WASHC1, SH3GL1	2.67206	0.00289195
1<E<10	GO:0061631	ubiquitin conjugating enzyme activity	8	0.542373	UBE2D4, UBE2E3, UBE2N, BIRC6, UBE2G1, UBE2G2, UBE2K, UBE2L3	3.97861	0.00293265
1<E<10	GO:0006974	cellular response to DNA damage stimulus	17	1.15254	YAP1, CCNK, CBX5, NCOA6, LOC101113346, ASH2L, SMC6, BAZ1B, TANK, ZBTB40, UFL1, BCL6, APC, RBBP5, UBR5, MTREX, TOPBP1	2.22726	0.00341862
1<E<10	GO:0032088	negative regulation of NF-kappaB transcription factor activity	13	0.881356	PTGIS, SPI1, TUT4, ANXA4, ERBIN, TNFAIP3, COMMD1, UFL1, ITCH, CAT, PELI1, TAX1BP1, RBCK1	2.5981	0.00344669
1<E<10	GO:0005178	integrin binding	14	0.949153	ITGB1, SEMA7A, SYK, IGF2, PTN, ADAM17, JAML, KDR, ITGAV, ITGA5, LCP1, MFGE8, LGALS8, FBN1	2.47354	0.00375059
1<E<10	GO:2001238	positive regulation of extrinsic apoptotic signaling pathway	7	0.474576	CAV1, TNFSF10, RIPK1, RBCK1, LTBR, BPHL, PAK2	4.34419	0.00377854
1<E<10	GO:0031623	receptor internalization	8	0.542373	ITGB1, SNX1, SYK, TFRC, CAV1, ITGB2, LDLRAP1, PICALM	3.77324	0.0037937
1<E<10	GO:0045121	membrane raft	16	1.08475	CAV1, ITGB2, PARK7, LOC101112639, LAT2, ADAM17, PIKFYVE, CD4, MYO1C, PPP2R1B, KDR, SERPINH1, STOM, VDAC1, IL6ST, RAB5A	2.28477	0.00388767
1<E<10	GO:0008305	integrin complex	7	0.474576	ITGB1, ITGAD, ITGB2, ITGAV, ITGA5, ITGAL, GPATCH8	4.3164	0.0042164
1<E<10	GO:0035064	methylated histone binding	11	0.745763	KMT2E, KDM5A, MORC3, CBX5, RBBP5, CHD8, SPIN1, CHD1, ZZEF1, KDM7A, GLYR1	2.8405	0.00446058
1<E<10	GO:0070102	interleukin-6-mediated signaling pathway	5	0.338983	YAP1, SMAD4, SPI1, TUT4, CTR9	6.55076	0.00456574
1<E<10	GO:0031625	ubiquitin protein ligase binding	27	1.83051	CUL3, DERL1, SMC6, TANK, BPHL, RTN4, SMG5, BAG2, RIPK1, ARIH1, PATZ1, PRKACB, USP25, LAPTM5, RPA2, UBE2G1, TRAF1, PIAS2, AICDA, PIAS1, CUL4A, APC, TRAF5, TMBIM6, LTBR, UBE2K, VCL	1.78596	0.00460426
1<E<10	GO:0071013	catalytic step 2 spliceosome	9	0.610169	HNRNPM, SF3A1, PRPF6, SF3B3, DDX23, PRPF4B, TFIP11, MTREX, SNRNP200	3.2998	0.00477118
1<E<10	GO:0030593	neutrophil chemotaxis	8	0.542373	LGALS3, PIKFYVE, CSF3R, SYK, JAML, ITGB2, PDE4B, NCKAP1L	3.62811	0.00481801
1<E<10	GO:0070534	protein K63-linked ubiquitination	8	0.542373	ITCH, UBE2D4, UBE2E3, PELI1, UBE2N, ARIH2, UBE2G1, PRPF19	3.62811	0.00481801
1<E<10	GO:0010606	positive regulation of cytoplasmic mRNA processing body assembly	4	0.271186	CNOT6, PAN3, CNOT1, CNOT2	9.4331	0.00532538
1<E<10	GO:0044342	type B pancreatic cell proliferation	4	0.271186	SERPINB1, IGFBP5, IGFBP4, SIDT2	9.4331	0.00532538
1<E<10	GO:0002102	podosome	7	0.474576	DBNL, TPM4, LPXN, LCP1, ARHGEF2, PTPN12, VCL	4.12873	0.00535458
1<E<10	GO:0005813	centrosome	39	2.64407	CLIC4, TUBGCP2, CUL3, CEP120, GNAI3, BICD2, CDC42, IFT52, ACTR1A, SENP5, HAUS8, CAPN7, PDE4B, LEO1, CEP170, PRKACB, DCAF12, RAB8A, CTSC, NDEL1, SMAD4, PPP1R12A, ODF2, EYA3, CEP350, TRIP4, PPP2R5A, HIPK1, WAPL, DYNC1LI1, MPHOSPH9, DYNC1LI2, APC, AKAP9, TRAF5, MCM3, CTNNB1, TUBGCP3, NFE2L2	1.57461	0.00543096
1<E<10	GO:0055037	recycling endosome	10	0.677966	ITGB1, RAB10, RAB14, AP1G1, RELCH, DENND6A, COMMD1, LDLRAP1, CD22, OPTN	2.94909	0.00569989
1<E<10	GO:0003713	transcription coactivator activity	19	1.28814	KDM5A, YAP1, JUP, TRIP4, NUCKS1, XPC, PARK7, ZZEF1, TRIM8, ASXL1, PRPF6, IRF4, THRAP3, POU2AF1, CTNNB1, TRIM25, EP300, MMS19, NUP98	2.00888	0.00602959
1<E<10	GO:0003724	RNA helicase activity	12	0.813559	DHX40, IFIH1, DHX30, UPF1, DDX24, DHX8, DDX23, DHX58, DDX31, DDX54, MTREX, SNRNP200	2.55768	0.00630212
1<E<10	GO:0043130	ubiquitin binding	12	0.813559	GGA2, AMFR, UBR5, TNFAIP3, UBAP1, TAB2, STAM, RBCK1, RNF185, RAD23B, N4BP2, N4BP1	2.55768	0.00630212
1<E<10	GO:0051642	centrosome localization	6	0.40678	SUN2, DYNC1LI2, SUN1, NUBP1, BICD2, NDEL1	4.71655	0.00632197
1<E<10	GO:0034113	heterotypic cell-cell adhesion	6	0.40678	ITGAD, ITGA4, ITGB2, ITGAV, PARVA, ITGA5	4.71655	0.00632197
1<E<10	GO:0001829	trophectodermal cell differentiation	6	0.40678	YAP1, CNOT1, CNOT2, CTR9, SP3, ADA	4.71655	0.00632197
1<E<10	GO:0000287	magnesium ion binding	25	1.69492	PRPS2, ATP10D, ENO1, STK4, COMT, PRPSAP2, RPS6KA1, PGM3, STK38L, ENOPH1, PRKACB, MARK2, PGM1, ATP8B2, IDH3G, IDH2, GEM, NT5C3A, PPM1A, PKM, PPA2, RHEB, SIK1, TKT, FARSB	1.77616	0.00701692
1<E<10	GO:0045944	positive regulation of transcription from RNA polymerase II promoter	56	3.79661	ACVRL1, CALCOCO1, PID1, BMPR2, CHD8, AKAP8L, NUCKS1, PARK7, NR3C1, PPP3CB, RPS6KA1, HMGN3, MEF2A, ACTR2, SMARCC1, PPP1R12A, NCOA6, IL18, ASH1L, PRPF6, ELF4, THRAP3, TFEC, IRF8, HCLS1, PHIP, RAF1, ATF6, GLYR1, YAP1, KDM3A, KMT2A, HDAC1, MAX, RNF4, BPHL, MLLT6, PLAC8, DDRGK1, RIPK1, BPTF, STAT5A, STAT1, CNBP, MAPK14, SUPT5H, ASXL1, MLLT10, MAVS, FUBP3, POU2AF1, ASXL2, SP3, PIN1, TNFSF8, CRLF3	1.41395	0.00764328
1<E<10	GO:0005739	mitochondrion	56	3.79661	CLIC4, SLC44A1, SLC44A2, DCAF8, NR3C1, TXN2, GLS, IFIH1, NNT, ZMIZ2, KIF1B, CPNE3, ME2, CAPN1, HADH, GLUL, PRKACB, STARD3, USP48, NSUN2, ACSL5, MRPS18A, ACSL4, ATG13, ILF3, ALDH5A1, PPA2, IVD, MICU1, SMIM20, XPC, BPHL, NAPG, LOC101113728, BCL2L13, SLC25A29, STOM, RIPK1, BCAP31, PTCD3, MDH2, NRDC, IDH2, HIP1R, DELE1, MAPK14, ACADSB, TRIT1, PINK1, GOLPH3, RPS6KB1, ACO1, CCM2, ACO2, ALDH18A1, CRAT	1.40944	0.00854808
1<E<10	GO:0005819	spindle	10	0.677966	NUDC, ANAPC7, CSNK1A1, ANXA11, NR3C1, PRPF19, MAP2K5, CCAR2, NDEL1, PAFAH1B1	2.76854	0.00872226
1<E<10	GO:0048471	perinuclear region of cytoplasm	38	2.57627	ITGB1, CLIC4, CSF1, YWHAB, ARHGAP1, PARK7, ATXN2, UBR5, EIF4H, INPP5K, CD34, PRKACB, ATP6V0A1, CTSB, ARFGEF1, SLC30A7, SEC16A, GALNT1, CAV1, ANXA4, AMFR, ASPSCR1, LAPTM5, HIP1R, MSN, EIF2AK2, RANGAP1, PUM2, PIKFYVE, P2RX4, VAPA, APC, BANK1, TAF8, MCM3, LCP1, OPTN, PICALM	1.53881	0.00875821
1<E<10	GO:0031965	nuclear membrane	19	1.28814	CMTM3, MRPS14, ANXA4, PHF11, DNAJB12, MACO1, TMC6, RANGAP1, ADRA1A, PUM2, NR4A1, SDCBP, FZR1, MCM3AP, RB1CC1, LMNA, SPIN1, NUP98, PAFAH1B1	1.93798	0.00877495
1<E<10	GO:0002314	germinal center B cell differentiation	4	0.271186	SPI1, POU2AF1, IRF8, ADA	7.86092	0.00998161
1<E<10	GO:0000244	spliceosomal tri-snRNP complex assembly	4	0.271186	PRPF6, USP4, PRPF19, PRPF8	7.86092	0.00998161
E≥10	GO:0005829	cytosol	184	22.716	OTUD4, CRTC3, SERPINE2, CTNND1, PREP, UBP1, ARID4B, LIPA, CMIP, PREX1, HERC2, RASSF3, ZMIZ1, AKT2, GRAP2, DPYSL2, RUVBL1, CAPN2, TOM1, PIP4K2A, KIF21B, SYNPO, TNS3, TGM2, MAP2K1, PRKCH, FBXW8, FBXW11, STX8, RALGAPA2, P3H2, AP1B1, TBC1D2B, CMBL, LARP4B, ACTN4, SND1, NISCH, MTHFD1, MADD, WDFY1, CHMP4B, WDFY3, RAI14, NOTCH3, PXK, AKNA, ANKRD11, UBR4, ARHGAP18, ARHGAP17, PIK3R1, FOXO3, SAMSN1, LPP, R…	2.00562	7.86e-22
E≥10	GO:0005096	GTPase activator activity	29	3.58025	NRP1, TBC1D9B, RABGAP1, ARHGAP18, ARRB1, ASAP1, RASAL2, ARHGAP15, ARHGAP35, ARHGAP12, SRGAP2, RALBP1, RABGAP1L, RALGAPA2, TBC1D8, TBCD, TBC1D9, TBC1D2B, MYO9B, ARAP1, ARHGAP26, ARHGAP25, ARHGAP24, ARHGAP10, TBC1D1, ARHGAP31, DLC1, NF1, SMAP1	4.8731	5.28e-12
E≥10	GO:0005925	focal adhesion	26	3.20988	NRP1, SH3KBP1, SYNPO2, IQGAP1, LIMD1, LPP, DAG1, MAPK1, PTK2B, PGM5, TNS3, GSN, ACTN1, ITGA1, IL16, ARHGAP26, PTPRC, PEAK1, PALLD, DLC1, IRF2, EVL, TLN1, MAPRE2, LIMS2, LIMS1	5.11485	2.96e-11
E≥10	GO:0005085	guanyl-nucleotide exchange factor activity	30	3.7037	ITSN2, DENND1B, DOCK5, DOCK8, MYCBP2, ITSN1, DENND3, RASGRP1, RASGRP3, FGD3, DOCK10, ABR, PREX1, PSD4, CYTH1, VAV3, ANKRD27, ARHGEF18, VAV1, VAV2, DNMBP, CCDC88C, MADD, SPATA13, RAPGEF1, ARHGEF3, RAPGEF2, RIN3, RGL1, DOCK2	3.55694	5.43e-09
E≥10	GO:0005769	early endosome	23	2.83951	PTPN1, UVRAG, APP, NRP1, RABGAP1L, ANKRD27, LRP1, USP10, STX8, STX7, DYSF, HTT, IGF2R, TM9SF4, RAB31, RAPGEF1, TOM1, WDFY1, PACSIN2, MAPK1, RIN3, ATP6V0D1, WASF2	4.48877	6.67e-09
E≥10	GO:0007165	signal transduction	34	4.19753	PDE3B, PTPRM, ARHGAP17, RASAL2, IQGAP1, ARHGAP15, ARHGAP35, RERG, ARHGAP12, INPP5B, CCND3, GRK3, RASSF3, PPP2R5E, RASSF5, TAGAP, PTK2B, SRGAP2, FNBP1, STAT3, RRAS2, ARAP1, PPP2R5C, ARHGAP26, ARHGAP25, ARHGAP24, APBB1IP, ARHGAP10, ARHGAP31, DLC1, GNB1, NF1, PDE5A, PIK3AP1	3.05052	2.02e-08
E≥10	GO:0003779	actin binding	29	3.58025	MACF1, PXK, SETD3, WIPF1, MYLK, SYNE1, ABLIM1, CAPZB, PSTPIP2, CALD1, EPB41L2, EPB41L3, DAG1, PHACTR2, SYNPO, WASF2, SPTBN1, ACTN1, MYO9B, ACTN4, SSH2, MTSS1, SSH1, DIAPH1, FMNL2, EVL, EZR, UTRN, RAI14	3.28816	5.82e-08
E≥10	GO:0005911	cell-cell junction	18	2.22222	ITK, APP, PRKCH, WDR1, SH3KBP1, ACTN1, HEG1, CTNND1, IQGAP1, PIK3R1, ACTN4, VAV1, DNMBP, EPB41L3, DAG1, GRB2, LCP2, WASF2	4.97339	8.92e-08
E≥10	GO:0050853	B cell receptor signaling pathway	11	1.35802	VAV3, LYN, MEF2C, PTPRC, KLHL6, PRKCB, PLCG2, ABL1, BLNK, NFATC2, MAPK1	8.7414	1.93e-07
E≥10	GO:0004712	protein serine/threonine/tyrosine kinase activity	29	3.58025	ITK, CAMK2D, PRKDC, STK10, PAK1, RPS6KA5, AKT2, ABL1, PTK2B, FYN, MARK3, CAMK2G, JAK1, LYN, PRKCH, DAPK1, PRKCB, DYRK1A, MERTK, MTOR, ERN1, HCK, MAPKAPK3, WNK1, MAPKAPK2, MAP3K14, STK40, FGFR1, CSNK1G1	3.05117	2.84e-07
E≥10	GO:0043547	positive regulation of GTPase activity	19	2.34568	DENND1B, RALBP1, RABGAP1L, RABGAP1, SEMA4D, RALGAPA2, DOCK8, ASAP1, ARAP1, VAV1, ABR, PREX1, RAPGEF1, NF1, RAPGEF2, SNX9, ITGA6, SRGAP2, MAPRE2	4.31394	3.02e-07
E≥10	GO:0005654	nucleoplasm	118	14.5679	CRTC3, UBP1, ARID4B, PRDM2, LIPA, ETS1, CMIP, ELK3, ZNF609, CCND3, RPS6KA5, ZMIZ1, AKT2, GRAP2, CREB3L2, DAG1, TLE3, COG5, PRKCB, USP3, P3H2, NISCH, INPP4A, MAPKAPK3, MAPKAPK2, SIK3, UBE2V1, UTRN, RAI14, NOTCH2, NOTCH3, AKNA, PFKFB3, PRKDC, ANKRD11, MYCBP2, UBR4, LOC101104574, DTX2, ARHGAP17, SEC14L1, RNF216, ATXN7, PRDM16, TBC1D14, PIP5K1C, MORC2, PHC2, SMAD3, DTNA, NEK7, NFATC2, PUM1, SMARCA2, …	1.57188	4.98e-07
E≥10	GO:0005737	cytoplasm	118	14.5679	SLC23A2, RIPOR2, CRTC3, JADE1, PREP, SLA, TMEM131L, ARHGAP35, MYLK, CCND3, RPS6KA5, RGS3, DPYSL2, CAPN2, DAG1, DIP2B, ANKS1A, MEF2C, GUCY1A1, FNBP1, DAPK1, PRKCB, SWAP70, DYRK1A, FRMD4B, HSPG2, SND1, INPP4A, CLIP1, MADD, MAPKAPK2, ELMO1, HECA, TLN1, EZR, UTRN, OTULINL, MACF1, EPAS1, DTX2, ARHGAP17, IQGAP2, PRKAR2B, MAP4, CARMIL1, CREBBP, SMAD3, DTNA, TNK2, NEK7, HOOK3, ARHGAP26, SSH1, PTPRE, LRCH…	1.52882	2.07e-06
E≥10	GO:0005524	ATP binding	96	11.8519	ITK, CIITA, ATP8A1, CHD9, FBH1, ATP2A3, CHD6, NAT10, CHD2, MYLK, HK1, IKBKB, STK10, RPS6KA5, EEF2K, AKT2, RUVBL1, KIF13B, LONP2, PIP4K2A, KIF21B, CC2D2B, JAK1, MAP2K1, ABCC1, PRKCH, DAPK1, PRKCB, SWAP70, ABCC5, ITPK1, DYRK1A, UBE2E1, ATP11A, TGFBR2, GAK, ERN1, HCK, MAPKAPK3, MTHFD1, UBE2R2, PEAK1, MAPKAPK2, SIK3, MYH9, SUCLG2, STK40, CSNK1G1, PDXK, PXK, CAMK2D, PFKFB3, PRKDC, ADCY3, LOC101104054,…	1.61665	2.23e-06
E≥10	GO:0007264	small GTPase mediated signal transduction	17	2.09877	VAV3, DOCK5, RALBP1, DOCK8, ITSN1, RHOH, ARHGAP18, ARHGEF18, RASGRP1, VAV1, VAV2, DOCK10, ARHGAP31, CCDC88C, RAPGEF2, RGL1, DOCK2	4.15675	2.51e-06
E≥10	GO:0005794	Golgi apparatus	45	5.55556	APP, HS3ST3A1, ATP8A1, LOC101112930, DYSF, LPCAT1, HTT, PRDM2, CBL, LOC101115969, LITAF, TM9SF4, ZDHHC3, CAMSAP2, SYNE1, FYCO1, SEC14L1, PLAGL1, VTI1A, ST3GAL4, CAPN2, ST8SIA4, ST3GAL5, MAPK1, TBC1D14, ABCA1, LYN, RABGAP1L, FBXW8, EIPR1, P3H2, AP1B1, RAB27A, ARAP1, PPP2R5C, HS3ST1, RNF144A, GAK, ADAM19, EXT1, EXT2, TBC1D5, GRB2, CD44, SERINC5	2.09183	5.39e-06
E≥10	GO:0006325	chromatin organization	17	2.09877	PHF2, KMT2D, KDM4A, KDM5B, CREBBP, KDM4B, KDM4C, KDM2B, CHD9, KMT2C, CHD6, CHD2, SMARCA4, BABAM2, CARM1, EP400, BRD4	3.67247	1.31e-05
E≥10	GO:0017124	SH3 domain binding	12	1.48148	ADAM19, LYN, AFAP1L2, ARHGAP31, FUT8, WIPF1, ELMO1, ABL1, GRB2, EVL, CBL, WASF2	5.1905	1.43e-05
E≥10	GO:0004715	non-membrane spanning protein tyrosine kinase activity	10	1.23457	LYN, ITK, HCK, PEAK1, TNK2, ABL1, DYRK1A, PTK2B, FYN, JAK1	6.31277	1.91e-05
E≥10	GO:0005856	cytoskeleton	25	3.08642	RIPOR2, GLG1, ADD1, MYLK, FGD3, PSTPIP2, EPB41L2, EPB41L3, DAG1, PACSIN2, MAPK1, PTK2B, WASF2, JAK1, FNBP1, DYRK1A, FRMD4B, ARHGAP26, DNMBP, TACC1, EVL, EZR, UTRN, TLN1, CDC42SE2	2.6272	3e-05
E≥10	GO:0030027	lamellipodium	17	2.09877	CYFIP1, CARMIL1, GSN, ITSN1, DYSF, PTPRM, IQGAP2, MYLK, CORO1C, ARHGAP31, CAPZB, PALLD, DAG1, PTK2B, EVL, AMOTL1, WASF2	3.45488	3.08e-05
E≥10	GO:0008360	regulation of cell shape	14	1.7284	WDR1, SEMA4D, SH3KBP1, LOC101116755, ARHGAP18, ARAP1, LIMD1, ARHGAP35, GNA13, DNMBP, DLC1, EPB41L3, PTK2B, CDC42SE2	3.99374	3.94e-05
E≥10	GO:0030036	actin cytoskeleton organization	13	1.60494	ARHGAP26, MTSS1, CORO1C, SSH1, NISCH, ABR, FMNL2, PALLD, ELMO1, PACSIN2, FLNB, DOCK2, WASF2	4.25384	4.33e-05
E≥10	GO:0050852	T cell receptor signaling pathway	11	1.35802	ITK, DENND1B, PTPRC, WNK1, PLCG2, ABL1, MAPK1, LCP2, CD247, TNFRSF21, MALT1	4.99508	5.17e-05
E≥10	GO:0035556	intracellular signal transduction	26	3.20988	ITK, CAB39, ITSN1, ADCY3, ADCY7, ABR, PREX1, RPS6KA5, INPP5D, BLNK, SH2B3, PAG1, JAK1, SRPK2, LYN, GUCY1A1, PRKCH, DAPK1, PRKCB, PLCL2, VAV2, TGFBR3, DNMBP, RASA3, SPATA13, ARHGEF3	2.43076	6.82e-05
E≥10	GO:0031267	small GTPase binding	21	2.59259	CYFIP2, DENND1B, CYFIP1, RALBP1, RABGAP1L, PRKCH, RABGAP1, ANKRD27, MYCBP2, IQGAP1, IQGAP2, SORL1, CORO1C, RASGRP3, DIAPH1, FMNL2, XPO6, RASSF5, RIN3, SRGAP2, CDC42SE2	2.62301	0.00015
E≥10	GO:0030374	ligand-dependent nuclear receptor transcription coactivator activity	9	1.11111	NCOA2, PRKCB, CARM1, NCOA3, ACTN1, TACC1, NCOA7, ACTN4, ETS1	5.39014	0.000203
E≥10	GO:0030335	positive regulation of cell migration	16	1.97531	LYN, COL18A1, CARMIL1, ATP8A1, SEMA4D, LEF1, NEDD9, RRAS2, LAMB1, PIK3R1, ACTN4, MYLK, PPP3CA, AKT2, PECAM1, ITGA6	3.01706	0.000252
E≥10	GO:0045944	positive regulation of transcription from RNA polymerase II promoter	39	4.81481	KMT2D, APP, CIITA, AKNA, CRTC3, SETD3, PRKDC, NLRC5, LRP5, ARRB1, PIK3R1, IKBKB, PPP3CA, ZNF609, RPS6KA5, ATXN7, ZMIZ1, CREB3L2, EPC1, RPRD1B, TCF7L2, NCOA2, CREBBP, MEF2C, JAG1, PARP1, NCOA3, RRP1B, SMARCA2, HIPK2, KAT2B, ZEB1, TBL1XR1, CARM1, NFIC, AGO2, NCOA7, ITGA6, ENG	1.85821	0.000282
E≥10	GO:0005886	plasma membrane	120	14.8148	CD86, SCARB1, ATP8A1, CD82, JADE1, TMEM131L, SLC8A1, STK10, RGS3, HERC2, RASSF3, GRAP2, SLCO2B1, DPYSL2, CAPN2, PIP4K2A, CMKLR1, MAP2K1, PRKCH, FNBP1, DAPK1, PRKCB, SWAP70, RALGAPA2, NISCH, CCNY, MADD, SUCLG2, WDFY3, EZR, UTRN, PLPP3, NOTCH2, NOTCH3, PXK, TMEM63A, MAPKAP1, HTRA1, ARHGAP18, DAPP1, ARHGAP17, RASGRP1, NID2, ABR, GRK5, CALD1, PRKAR2B, ABL1, PAG1, LYN, CARMIL1, AFAP1L2, SMAD3, ANKRD27…	1.35797	0.000338
E≥10	GO:0005604	basement membrane	10	1.23457	COL18A1, LAMA2, COL4A1, TNC, P3H2, DAG1, TIMP3, ITGA6, HSPG2, NID2	4.47102	0.000339
E≥10	GO:0030424	axon	14	1.7284	NRP1, NRP2, MYCBP2, DYRK1A, HTT, ABR, DPYSL2, KIF13B, NF1, ADGRL1, RIN3, DIP2B, KIF21B, TNFRSF21	3.21747	0.000392
E≥10	GO:0050731	positive regulation of peptidyl-tyrosine phosphorylation	10	1.23457	NRP1, PTPRC, SEMA4D, PLCG2, ABL1, ENPP2, PTK2B, PLPP3, MTOR, CD44	4.27901	0.000453
E≥10	GO:0006909	phagocytosis	8	0.987654	LRP1, ANXA3, PECAM1, ELMO1, ABL1, TM9SF4, VAV1, CDC42SE2	5.39414	0.000545
E≥10	GO:0001784	phosphotyrosine binding	8	0.987654	PLCG2, ABL1, MAPK1, GRB2, PIK3R1, CBL, VAV1, VAV2	5.3388	0.000596
E≥10	GO:0042803	protein homodimerization activity	36	4.44444	LOC101112930, HM13, ELAVL1, ADD1, ZDHHC3, IKBKB, STK10, PIP4K2A, SNX9, LRRFIP1, SRGAP2, IL6R, CAMK2G, MORC2, ST3GAL2, ST6GAL1, ZHX2, SMAD3, ACTN1, STAT3, ANO6, ACTN4, PML, ERN1, TPST2, EXT1, EXT2, XPNPEP1, CARM1, PECAM1, CHMP4B, CD247, GPD1L, JDP2, FGFR1, ENG	1.82796	0.000699
E≥10	GO:0005770	late endosome	11	1.35802	FYCO1, UVRAG, ANKRD27, STX8, STX7, DYSF, HTT, MAPK1, RAPGEF2, IGF2R, LGMN	3.70544	0.000702
E≥10	GO:0018105	peptidyl-serine phosphorylation	12	1.48148	SRPK2, IKBKB, MAPKAPK3, CAB39, PRKDC, WNK1, MAPKAPK2, DYRK1A, MAPK1, MTOR, HIPK2, TGFBR2	3.37987	0.000762
E≥10	GO:0050882	voluntary musculoskeletal movement	4	0.493827	VTI1A, ITPR1, MTOR, HIPK2	17.8007	0.00084
E≥10	GO:0030139	endocytic vesicle	7	0.864198	SH3KBP1, ITSN1, STX7, DYSF, RIN3, IGF2R, PIK3C2B	5.93567	0.000935
E≥10	GO:0042169	SH2 domain binding	7	0.864198	AFAP1L2, DLC1, ABL1, DAG1, BLNK, PAG1, FGFR1	5.63796	0.00121918
E≥10	GO:0009897	external side of plasma membrane	16	1.97531	ABCA1, B4GALT1, IL1R1, HEG1, ITGA1, ANTXR2, ANTXR1, TGFBR2, TGFBR3, LOC101106528, PTPRC, PECAM1, DAG1, CD9, ITGA6, ENG	2.60563	0.00124873
E≥10	GO:0007229	integrin-mediated signaling pathway	12	1.48148	ADAM19, VAV3, NRP1, FYB1, ITGB5, ITGA1, ABL1, PTK2B, ITGA6, TLN1, VAV1, ITGA9	3.14129	0.00141248
E≥10	GO:0001525	angiogenesis	13	1.60494	NRP1, COL18A1, NRP2, EPAS1, DYSF, UBP1, ELK3, MEIS1, RNF213, PECAM1, TGFBI, WASF2, FGFR1	2.95164	0.00142347
E≥10	GO:0008285	negative regulation of cell proliferation	20	2.46914	KANK2, APP, MAP2K1, B4GALT1, SERPINE2, ITGA1, STAT3, P3H2, AMBRA1, PPP2R5C, SMARCA2, PML, KAT2B, ZEB1, DLC1, CD9, PTK2B, SLIT3, SH2B3, PTPN2	2.23626	0.00157214
E≥10	GO:0046875	ephrin receptor binding	6	0.740741	LYN, PTPN1, ABL1, GRB2, ANKS1A, CBL	6.6735	0.00161574
E≥10	GO:0000122	negative regulation of transcription from RNA polymerase II promoter	30	3.7037	KANK2, NOTCH2, DNMT1, LOC101104574, CDC73, CCND3, EPC1, ZNF366, JAZF1, TCF7L2, NCOA2, CREBBP, MEF2C, ZHX2, SMAD3, KDM2B, SEMA4D, DNMT3A, ARID5B, PAX5, ARID1A, HIPK2, GATAD2A, NCOR2, NCOR1, ZEB1, TBL1XR1, PKIG, PTPN2, FGFR1	1.8594	0.00162079
E≥10	GO:0044351	macropinocytosis	4	0.493827	CARMIL1, MAPKAPK3, MAPKAPK2, DOCK2	14.8339	0.00162357
E≥10	GO:0046872	metal ion binding	80	9.87654	RERE, NRP1, PHF2, DIDO1, APP, ITK, NRP2, PHF20, ZMYND8, PDE3B, ATP2A3, JADE1, TCF20, ECE1, LIMD1, ANTXR2, ANTXR1, SLC8A1, MYLK, FYCO1, PPP3CA, ZFYVE26, ENPP2, TIMP2, TIMP3, TGM2, VAV3, MBNL1, ITGA1, DNMT3A, MYOF, VAV1, PJA2, FOXP1, TGFBR2, VAV2, RNF144A, STIM1, RASA3, KAT6B, KAT6A, WDFY1, WDFY3, PDE5A, RNF121, KMT2D, PDXK, KMT2C, ADCY3, ASAP1, GNS, ADCY7, LPP, PHF21A, FGD3, ABLIM1, COP1, RNF213, …	1.40179	0.00167921
E≥10	GO:0043235	receptor complex	11	1.35802	TGFBR3, NOTCH2, NOTCH3, APP, SMAD3, LRP1, LRP5, PPARG, FGFR1, ENG, TGFBR2	3.29874	0.00174395
E≥10	GO:0005509	calcium ion binding	42	5.18519	ITSN2, NOTCH2, MACF1, NOTCH3, TBC1D9B, LRP1, CLSTN1, ITSN1, DYSF, LPCAT1, IQGAP1, CBL, NID2, RASGRP1, FBLN5, RASGRP3, EEF2K, GNPTAB, ANXA6, CAPN2, DAG1, ENPP2, SLIT3, MAN1A1, SVEP1, PAMR1, TGM2, JAG1, GSN, ANXA3, ACTN1, TESC, HEG1, TBC1D8, HPCAL1, TBC1D9, LOC101105495, EPS15L1, ACTN4, HSPG2, NIN, PITPNM2	1.63774	0.00198217
E≥10	GO:0051015	actin filament binding	14	1.7284	SVIL, GSN, ACTN1, ACTN4, IQGAP2, ANTXR1, ADD1, CORO1C, ABL1, CTNNA1, MYH9, FLNB, MYH11, TLN1	2.68034	0.00214669
E≥10	GO:1990904	ribonucleoprotein complex	9	1.11111	GTF3C1, RUVBL1, DYRK1A, NFATC2, RBMS1, IQGAP1, ACTN4, ELAVL1, RBMS2	3.81579	0.00225753
E≥10	GO:0004402	histone acetyltransferase activity	5	0.617284	KAT2B, CREBBP, KAT6B, NCOA3, KAT6A	8.34188	0.00234923
E≥10	GO:0016477	cell migration	12	1.48148	DOCK5, CARMIL1, ITGB5, SH3KBP1, PEAK1, PSTPIP2, ELMO1, NFATC2, LIMD1, TNS3, LOC101102529, VAV2	2.90228	0.00268458
E≥10	GO:0003682	chromatin binding	22	2.71605	RERE, NCOA2, MEF2C, CREBBP, DNMT1, PRKCB, SATB1, LEF1, DNMT3A, NFATC2, NFKB1, FLI1, KAT2B, MEIS1, ZEB1, NFIA, ATXN7, POLR1A, SVEP1, MORC2, JDP2, BRD4	2.03913	0.00272837
E≥10	GO:0015629	actin cytoskeleton	13	1.60494	SVIL, NOTCH3, CLIC5, FYB1, DAPK1, SWAP70, ARHGAP35, MTSS1, CORO1C, PEAK1, ABL1, CTNNA1, SYNPO	2.73229	0.00284448
E≥10	GO:0005776	autophagosome	7	0.864198	FYCO1, TBC1D5, VTI1A, HTT, PIP4K2A, TBC1D14, ATG5	4.78151	0.00301343
E≥10	GO:0005516	calmodulin binding	11	1.35802	PPP3CA, CAMK2D, EEF2K, DAPK1, CALD1, IQGAP1, IQGAP2, CAMK2G, SLC8A1, MYLK, CAMSAP2	3.05869	0.00302975
E≥10	GO:0003713	transcription coactivator activity	14	1.7284	PHF2, CREBBP, JADE1, ARID5B, ARRB1, RRP1B, SMARCA2, HIPK2, KAT2B, ZMIZ1, KAT6A, PRDM16, RUVBL1, BRD4	2.57482	0.00306326
E≥10	GO:0030032	lamellipodium assembly	6	0.740741	VAV3, CYFIP1, CARMIL1, CAPZB, WASF2, VAV2	5.80456	0.0030691
E≥10	GO:0050727	regulation of inflammatory response	8	0.987654	LYN, ABHD12, AKNA, TNIP1, IL1R1, TNC, PIK3AP1, BRD4	4.04561	0.00318812
E≥10	GO:0046332	SMAD binding	7	0.864198	TGFBR3, SKI, ZMIZ1, PRDM16, PML, HIPK2, TGFBR2	4.67145	0.0033523
E≥10	GO:0045335	phagocytic vesicle	8	0.987654	RAB31, GSN, STX8, EVL, AMBRA1, SRGAP2, MTOR, RAB8B	4.0148	0.00343224
E≥10	GO:0030425	dendrite	14	1.7284	ELOVL5, DYRK1A, RAB27A, HTT, MTOR, NIN, DPYSL2, AGO2, NF1, RIN3, DIP2B, ATXN10, KIF21B, MARK3	2.53139	0.00359926
E≥10	GO:0016922	ligand-dependent nuclear receptor binding	6	0.740741	TCF7L2, NCOA2, NCOR1, NCOA3, NCOA7, ARID1A	5.60574	0.00366282
E≥10	GO:0017166	vinculin binding	4	0.493827	ACTN1, DAG1, TLN1, UTRN	11.6786	0.0037052
E≥10	GO:0004674	protein serine/threonine kinase activity	20	2.46914	SRPK2, MAP2K1, NEK7, DYRK1A, MTOR, HIPK2, IKBKB, ERN1, STK10, SNRK, PAK1, RPS6KA5, STK24, MAPKAPK3, WNK1, AKT2, MAPKAPK2, MARK3, STK40, CSNK1G1	2.03993	0.00445105
E≥10	GO:0001569	branching involved in blood vessel morphogenesis	6	0.740741	GNA13, NRP1, COL4A1, LEF1, ENG, TGFBR2	5.3402	0.00450027
E≥10	GO:0006897	endocytosis	9	1.11111	ITSN2, APP, FNBP1, MRC1, ITSN1, LRP5, STON2, WASF2, DNM2	3.39419	0.00460979
E≥10	GO:0005641	nuclear envelope lumen	4	0.493827	APP, ALOX5, SORL1, IGF2R	10.9292	0.00465902
E≥10	GO:0001772	immunological synapse	6	0.740741	VAV3, CD6, STX7, RHOH, ATP2B1, CARD11	5.26942	0.00491475
E≥10	GO:0000139	Golgi membrane	18	2.22222	B3GALNT2, C20H6ORF89, NDFIP2, ST6GAL1, CLSTN1, SORL1, GLG1, GALNT10, TPST2, NDST1, CHST11, GNPTAB, MAN2A1, B3GNT5, SCAP, MAN1A1, LOC101102529, ST3GAL2	2.12804	0.00492544
E≥10	GO:0045121	membrane raft	11	1.35802	LYN, APP, PTPRC, PECAM1, CAPN2, DAG1, TNFRSF1B, CARD11, PAG1, HK1, TGFBR2	2.84734	0.00515468
E≥10	GO:0043087	regulation of GTPase activity	8	0.987654	VAV3, NF1, RASAL2, IQGAP1, IQGAP2, MTOR, RASGRP3, VAV2	3.70847	0.00525021
E≥10	GO:0000785	chromatin	16	1.97531	SRPK2, TCF7L2, CREBBP, SMAD3, KDM4C, SETD3, FBH1, NCOA3, USP3, NFATC2, ARRB1, NCOR2, MAU2, NCOR1, CAPN2, TGM2	2.23551	0.00546939
E≥10	GO:0035855	megakaryocyte development	5	0.617284	MEIS1, PIP4K2A, SH2B3, WASF2, FLI1	6.54436	0.00598445
E≥10	GO:0060020	Bergmann glial cell differentiation	4	0.493827	MAP2K1, ABL1, MAPK1, PLPP3	9.88926	0.00616243
E≥10	GO:0031143	pseudopodium	4	0.493827	CAPN2, MAPK1, ARRB1, ACTN4	9.83625	0.00645644
E≥10	GO:0045766	positive regulation of angiogenesis	11	1.35802	NRP1, ANXA3, PRKCB, STAT3, AGO2, PTK2B, ETS1, SASH1, HIPK2, ENG, TGFBR2	2.71955	0.00694887
E≥10	GO:0030155	regulation of cell adhesion	6	0.740741	LAMA2, TNC, PTK2B, CYTIP, CYTH1, PML	4.76804	0.00745257
E≥10	GO:0002011	morphogenesis of an epithelial sheet	4	0.493827	NOTCH2, JAG1, DAG1, ARHGAP12	8.90033	0.00851271
E≥10	GO:0001701	in utero embryonic development	16	1.97531	NOTCH2, SMAD3, HM13, HEG1, ANKRD11, ATP11A, CMIP, ADD1, TGFBR2, GNA13, INPP5B, CHST11, ZMIZ1, MAN2A1, SEC24D, FGFR1	2.11913	0.00862727
E≥10	GO:1900026	positive regulation of substrate adhesion-dependent cell spreading	6	0.740741	DOCK5, PREX1, NRP1, CARMIL1, ABL1, NEDD9	4.60362	0.00867991
E≥10	GO:0030838	positive regulation of actin filament polymerization	6	0.740741	PTK2B, GRB2, SNX9, EVL, MTOR, NCK1	4.60362	0.00867991
E≥10	GO:0001558	regulation of cell growth	6	0.740741	CLSTN1, EPB41L3, JADE1, TNC, IGFBP7, MTOR	4.60362	0.00867991
E≥10	GO:0001650	fibrillar center	11	1.35802	STN1, AKNA, TCOF1, NFIC, PAX5, MAP3K14, LIPA, MALT1, RAI14, JAZF1, WDR33	2.62618	0.00903109
E≥10	GO:1990782	protein tyrosine kinase binding	5	0.617284	PLCG2, BLNK, NEDD9, CD247, SH2B3	5.83931	0.00927604
E≥10	GO:0070373	negative regulation of ERK1 and ERK2 cascade	7	0.864198	LYN, PTPN1, PTPRC, TNIP1, ABL1, TIMP3, PTPN2	3.79892	0.00938169

## Sheet: S9
Table S8 The Pearson correlation analysis of the tissue-specific gene expression and tissue-specific enhancer.
Tissues	Cartilage_H3k27ac	Cecum_H3k27ac	Pituitary gland_H3k27ac	Hypothalamus_H3k27ac	Liver_H3k27ac	Longissimus dorsi_H3k27ac	Rumen_H3k27ac	Spleen_H3k27ac	Tailfat_H3k27ac
Cartilage	0.8	-0.04	0.01	-0.07	0.15	0	0.05	0.04	0.09
Cecum	-0.28	0.9	-0.45	-0.44	-0.14	-0.21	-0.1	0.15	-0.28
Pituitary gland	-0.26	-0.28	0.73	-0.11	-0.23	-0.16	-0.27	-0.12	-0.2
Hypothalamus	-0.23	-0.57	-0.07	0.94	-0.13	-0.01	-0.43	-0.52	-0.31
Liver	0.41	0.1	0.42	0.07	0.92	0.16	0.31	-0.01	0.28
Longissimus dorsi	0.04	0.09	0.05	0.04	-0.05	0.92	0.2	0.19	0.01
Rumen	-0.03	0.02	-0.21	-0.13	-0.11	0.04	0.78	-0.11	-0.01
Spleen	-0.09	0.07	-0.13	-0.19	0.06	-0.13	-0.08	0.86	-0.04
Tailfat	-0.08	-0.28	-0.39	-0.31	-0.26	-0.08	-0.05	-0.31	0.89

## Sheet: S10
Table S10 GO enrichment analysis of genes overlapping with tissue-specific EnhA.
Tissues	Term	PValue	Genes
Common	ruffle membrane	0.00154825	FGR, AKT2, HIP1R, ITGA5, PLCG1, PACSIN1
Common	endothelial cell migration	0.0036862	PTP4A3, EDN2, S100A2, NOS3
Common	positive regulation of Notch signaling pathway	0.0090758	ENHO, ZMIZ1, SLC35C2, EPN2
Common	cell-cell junction	0.0105606	SGCA, ACTN1, CSK, ITGA5, PLCG1, FGFR4
Common	titin binding	0.0107848	ANKRD23, TCAP, ANKRD2
Common	actin filament binding	0.0139007	TMEM201, GSN, BIN1, ACTN1, HIP1R, VILL, TLN1
Common	transforming growth factor beta receptor signaling pathway	0.0142706	ACVRL1, ZMIZ1, WFIKKN2, LRRC32, SMAD7
Common	calcium ion binding	0.0175047	GSN, S100A2, LRP1, CABP7, PLA2G4B, ACTN1, CALML4, SELENON, SGCA, BGLAP, MATN1, PADI3, PLCG1, S100A3, CASQ1, CDH16, TKT, MYL9
Common	in utero embryonic development	0.0217981	PDGFRB, ACVRL1, DNMT3L, MYBPHL, ZMIZ1, HM13, PLCG1, DBN1
Common	inorganic anion exchanger activity	0.023863	SLC4A9, SLC4A11, SLC4A3
Common	positive regulation of protein phosphorylation	0.0271256	AKT2, CLDN19, CRYAA, MT3, VEGFA
Common	integrin binding	0.0333477	NISCH, ACTN1, CD9, ITGA5, TLN1
Common	positive regulation of apoptotic process	0.0342461	PRR7, BIN1, NEURL1, HIP1R, TNFRSF8, BMF, SPDEF
Common	basolateral plasma membrane	0.0358885	LRP1, CLDN19, SLC4A11, SLC41A1, SLC16A8, CDH16
Common	positive regulation of release of sequestered calcium ion into cytosol	0.0396215	CASQ1, PLCG1, F2RL3
Common	protein tyrosine kinase binding	0.0409621	PRR7, PHYHIP, SH2B3
Common	cytokine-mediated signaling pathway	0.0435479	STAT5A, EDN2, CX3CL1
Cartilage	extracellular space	4.74e-05	GRP, IL26, SERPINC1, GLDN, COMP, IBSP, PLAU, CCN6, SPP1, CCL1, EMILIN1, CTSD, GSDMD, CRTAP, IL19, CCK, AZU1, PGC, IL3, BMP2, SLPI, C1QTNF12, BPI, GHRL, MELTF, HAMP, CCL26
Cartilage	ossification	0.00353323	IBSP, DHX36, SPP1, DMP1, MESD
Cartilage	gap junction	0.0122046	CALB2, PANX2, PANX3
Cartilage	channel activity	0.0182785	PANX2, AQP8, PANX3
Cartilage	mitochondrion	0.0216741	GCDH, COX15, TANGO2, OGG1, FAM124B, ALDH5A1, C3H12ORF73, TST, TTC5, CCN6, PEX5, SFXN4, PGAM5, RAB38, CRYM, FKBP4, FBXO7
Cartilage	positive regulation of interleukin-1 beta production	0.0315244	GSDMD, NLRP2, USP50, AZU1
Cartilage	integrin binding	0.0437321	COMP, IBSP, TNN, SPP1, ICAM1
Cartilage	RNA polymerase II transcription factor activity, sequence-specific DNA binding	0.0463618	PROP1, TLX2, ZGLP1, SHOX, HOXD12, TBXT, HMX2, PHOX2A
Cecum	positive regulation of cell proliferation	0.00988782	ACER2, PTGFR, SFRP2, HMGN5, BAMBI, CDCA7L, FAM98A, AREG, NOX1
Cecum	activation of cysteine-type endopeptidase activity involved in apoptotic process	0.0160098	ACER2, TNFSF15, F2R, FASLG
Cecum	immune response	0.0172907	IL21, CCL25, CCL24, CCL20, TNFSF15, CXCR5, FASLG, MS4A2
Cecum	positive regulation of DNA replication	0.0206633	PCNA, ATAD5, DNA2
Cecum	receptor binding	0.0233378	ITPRID1, SRPX2, FGG, F2R, DNAJB11, WNT8A
Cecum	ribonucleoprotein complex binding	0.0239869	RNASEL, HNRNPU, WDR12
Cecum	ncRNA transcription	0.0278753	TOPAZ1, CELF3
Cecum	positive regulation of vascular smooth muscle cell proliferation	0.0286485	NR4A3, FGF9, MMP9
Cecum	spermatid development	0.0312777	CEP57, BRIP1, TOPAZ1, NME5
Cecum	extracellular exosome	0.0321702	TMEM98, SORD, FASLG, SLC26A4
Cecum	lipid storage	0.0345467	ANGPTL3, FFAR2, PLIN2
Cecum	RNA polymerase II C-terminal domain binding	0.0377707	HNRNPU, SCAF1
Cecum	mitotic telomere maintenance via semi-conservative replication	0.0415217	PCNA, DNA2
Cecum	positive regulation of DNA repair	0.0475915	PCNA, ACTR8, NFRKB
Cecum	extracellular space	0.0480291	IL21, C1H3ORF33, CCL25, CCL24, CCL20, OLFM4, MMP9, SHH, SRPX2, SFRP2, FGF9, DNAJB11, CCN5, ANGPTL3, SMPDL3B
Cecum	integral component of plasma membrane	0.0489503	CX3CR1, CASR, SLC6A18, MEP1B, GPR55, RHAG, SLC28A2, MS4A2, DRD4, TLR2
Hypophysis	mitochondrion	2.56607e-05	OSGEPL1, DIABLO, ARAF, ATP2A1, MRM1, NAPG, HMGCL, SLC25A28, CPT2, CREB3L4, NLRP5, VPS35, S1PR4, CLIC1, GIT1, BCAP31, COG8, PTCD2, SDS, MDH2, NUDT9, ILF3, MRPS9, APEX1, IVD, CYP11B1, COQ8B, C7H14ORF119, CRYAB, PI4K2A, ATG4D, CCDC90B
Hypophysis	nucleolus	0.000109271	ITGB4, PAK1IP1, DDX23, THUMPD3, SNU13, CHD3, WRN, CPT2, RBBP5, RPS3, SNRNP35, EXOSC2, BCL9L, UTP15, NOP56, NOP16, NAA10, DIMT1, DDX54, GNL3, ILF3, MRPS9, SDHAF2, GEMIN4, PTPN6, FAM193B, FAM32A, RPL26, ZNF655, LETMD1
Hypophysis	nuclear membrane	0.000587184	KLHDC2, GCHFR, TEPSIN, NUDT9, LYPLA1, CUEDC2, ITGB4, CREB3L4, MLX, ZBTB1, TXNL4A, CLIC1
Hypophysis	U4/U6 x U5 tri-snRNP complex	0.00195589	LSM7, TXNL4B, DDX23, SNRPG, TXNL4A
Hypophysis	nuclear speck	0.0030014	FYTTD1, FNBP4, DAZAP2, PIAS3, HDAC5, POLDIP3, CDC5L, BAZ2A, PRPF19, TEPSIN, BCLAF1, WRN, SNRNP40, U2AF2, FEV, FAM193B, SGK1
Hypophysis	macromolecular complex binding	0.00311463	BCAP31, ING2, CARMIL2, POLDIP3, IST1, LCA5, RPS3, CRYAB, NFE2L1, GIT1
Hypophysis	Golgi membrane	0.0039763	BCAP31, RHBDF1, COG8, COG4, GOSR2, FUT11, ARCN1, TMEM59, GORASP2, CHST10, B3GNT4, WHAMM, DRD2, CHST4
Hypophysis	Prp19 complex	0.00650603	U2AF2, CDC5L, PRPF19
Hypophysis	methylated histone binding	0.01001	ING4, MSH6, ING2, ING3, RBBP5, MSL3
Hypophysis	mRNA splicing, via spliceosome	0.0102432	LSM7, TXNL4B, U2AF2, SF3B6, CDC5L, U2AF1, PRPF19, TXNL4A
Hypophysis	DNA replication	0.013186	ING4, KIN, ORC6, GINS3, WRNIP1, SSRP1
Hypophysis	cellular response to DNA damage stimulus	0.0137659	CTC1, KIN, RBBP5, SIRT4, XIAP, SGK1, GNL1, WDR76
Hypophysis	U2-type catalytic step 2 spliceosome	0.0146402	SNRNP40, SNRPG, CDC5L, PRPF19
Hypophysis	RNA binding	0.0157535	PUS3, RBM26, DIMT1, PRKCSH, POLDIP3, SF3B6, ELAVL4, THUMPD3, DDX54, SNU13, U2AF1, MRM1, KIN, U2AF2, HNRNPH1, CAPRIN1, SNRPG, RPL26, SNRNP35, HNRNPA1, EXOSC2, SRSF7
Hypophysis	cytosol	0.0162464	CUEDC2, HSP90AB1, LECT2, THUMPD3, SRA1, CHTF18, ARHGAP36, HID1, ING4, RPS6KA4, UCHL1, MLX, ANXA7, VPS35, HOMER3, NANS, TXNL4A, GIT1, HTATIP2, USP8, LYPLA1, POU1F1, SDS, IST1, DIMT1, STRADB, PLPBP, WIPI2, GAPVD1, RBX1, MSH6, GCHFR, SDHAF2, ZW10, GEMIN4, SNRPG, RPL26, SGK1, SQSTM1, CRYAB, PAFAH1B2, HDAC5, STXBP1, HTRA2, BAZ2A, NEDD8, USP19, GGA1, TAF1D, FXR2, CAND1, MAPK7, TP53INP2, MCMBP, WHAMM, E…
Hypophysis	nuclear envelope	0.016583	RAB40B, FANCL, IST1, ANXA7, GMCL1, HTATIP2
Hypophysis	U5 snRNP	0.0172906	TXNL4B, DDX23, TXNL4A
Hypophysis	Golgi apparatus	0.020277	HDAC5, TMEM30A, SAR1A, OPALIN, M6PR, DDX54, TMEM130, MSH6, TEPSIN, GGA1, OLFM3, PRRC1, CAND1, SNX17, GKAP1, GORASP2, CREB3L4, RAB13, NLRP5, TCP1, CALU, CPE, LAT
Hypophysis	cellular response to leukemia inhibitory factor	0.0204855	BCLAF1, RARG, MAT2A, RNF138, LAPTM5, KLF4, SRSF7
Hypophysis	positive regulation of protein acetylation	0.0252052	FAM161A, CAMK1, RAPGEF3
Hypophysis	thiol-dependent ubiquitin-specific protease activity	0.0255681	USP35, USP8, UCHL1, MINDY1, USP42, ZUP1, USP19
Hypophysis	transport vesicle membrane	0.0268435	SCGN, TMEM30A, CPE
Hypophysis	tricarboxylic acid cycle	0.0292924	MDH2, IDH3B, OGDHL, IDH3A
Hypophysis	ribosome biogenesis	0.0326072	NOP56, MTG2, RPLP0, SNU13
Hypophysis	endoplasmic reticulum membrane	0.033313	BCAP31, DPAGT1, RHBDF1, PIGO, GOSR2, ELOVL7, USP19, TM6SF2, UCHL1, EBP, GORASP2, CREB3L4, ORMDL2, CALU, ANXA7, ESYT1, SEC23B, NFE2L1
Hypophysis	identical protein binding	0.0367927	DAZAP2, HDAC5, LECT2, XIAP, HTRA2, PRPF19, TAF1D, YWHAQ, MAT2A, CNR1, PRDX1, TNFAIP8L1, LUC7L, DRD2, CEACAM16, HGF, STAC3, CDC5L, KCNRG, TIRAP, TM6SF2, P2RX4, ANGPTL7, FAM161A, P2RX2, GKAP1, AMOTL2, ESYT1, LY6G5C, ZP2, SQSTM1, NFE2L1
Hypophysis	social behavior	0.0436653	CHRNB2, NPAS4, NR2E1, MAPK8IP2
Hypophysis	negative regulation of cell migration involved in sprouting angiogenesis	0.0437038	DLL4, HDAC5, KLF4
Hypophysis	mRNA binding	0.0437229	FYTTD1, FXR2, SF3B6, RPS3, ELAVL4, LUC7L
Hypophysis	magnesium ion binding	0.0439578	MSH6, RPS6KA4, HMGCL, NT5C3B, WRN, GSS, MTG2, CIB4, IDH3B, IDH3A
Hypothalamus	centriole	0.000389	CEP135, KIF2A, PLK2, CETN3, MKS1, CEP97, CEP76
Hypothalamus	sequence-specific double-stranded DNA binding	0.00651689	BARHL1, EGR4, ZBTB26, HEY2, LHX5, RFX1
Hypothalamus	axon	0.0220283	SARM1, PPT1, GAD2, OPRM1, SLC6A1
Hypothalamus	unfolded protein binding	0.0227386	HSPA9, DNAJA4, SERPINH1, CLGN
Hypothalamus	positive regulation of p38MAPK cascade	0.0244163	BMP4, ZC3H12A, RELL2
Hypothalamus	GTP binding	0.0285039	RAP2B, RASL10B, GTPBP6, SRPRA, GUF1, RAC2, RABL3, RAB7B, GPN1
Liver	extracellular space	0.00367781	IGFBP1, SERPINA14, MSTN, NPY, IFNE, ALB, AFM, LBP, SERPINA5
Liver	gene silencing by RNA	0.00411099	PIWIL1, ERI1, ASZ1
Liver	RNA polymerase II transcription factor activity, sequence-specific DNA binding	0.00746218	DLX5, SOX14, SIX1, NKX3-2, LHX8
Liver	positive regulation of cytosolic calcium ion concentration	0.00858326	ADCYAP1, CALCR, GALR1
Liver	adenylate cyclase-activating G-protein coupled receptor signaling pathway	0.0201607	ADCYAP1, CALCR, DRD1
Liver	piRNA metabolic process	0.0344909	PIWIL1, ASZ1
Liver	positive regulation of cytosolic calcium ion concentration involved in phospholipase C-activating G-protein coupled signaling pathway	0.0344909	HTR2C, DRD1
Liver	nucleus	0.0349685	TFAP2B, PIWIL1, DLX5, CSTF3, ATF7IP2, SOX14, SIX1, LRRC10, FERD3L, MED23, ELF5, POT1, RBBP6, NKX3-2, LHX8
Liver	aorta morphogenesis	0.0429293	TFAP2B, SIX1
Muscle	identical protein binding	0.000347	GRB7, ACADVL, TRADD, HSD17B14, MEFV, RASAL3, CD3E, ARPP19, PSMA7, NAMPT, DVL2, RABAC1, KCNJ2, LNPK, PDZD7, BCHE, FCER1G, RIPK3, ACTN2, CIDEB, CRYBB2, GTPBP2, TLR1, PSMC6, BCL6, DDX39B, MAFG, CDR2L, TAF5, MNS1, ITPA, SF1
Muscle	sarcomere organization	0.0101659	SIX4, ACTN2, MYOZ2, LMOD2
Muscle	protein homotetramerization	0.010937	VASP, AQP10, AQP4, SSBP1, KCNJ2
Muscle	nucleolus	0.0125187	NOP14, ACADVL, DDX24, WDR74, DNTTIP1, ABHD14B, MAD2L1BP, NMD3, PWP2, ILF2, BYSL, RSL1D1, GPRC5B, KAT5, BCL6, SBDS, POLR3K, EXOSC1, GET4
Muscle	nuclear pore	0.0181583	EIF5A, NUP133, NUP155, NUP88
Muscle	cytoplasm	0.0255564	ZMYND15, TRADD, ARPC1B, CCNF, AQP4, OXT, RPS16, SIX4, SOX15, NAMPT, SPA17, PRKAB2, ACOT8, PABPC4, TUBA4A, CACNB3, DDX39B, SAP25, ELMO3, UMPS, EEF1E1, PRR11, NUMBL, TSACC, NMD3, RASAL3, ARPP19, PSMA7, SOCS2, FBXO40, WNT11, CCL5, EXOSC1, VASP, PMM1, RITA1, CRIPT, MAD2L1BP, ELP5, PSMB9, BYSL, CCS, PSMC5, PSMC6, THRSP, COPS8, ITPA, TUBA8, RAD9A
Muscle	actin cytoskeleton	0.0273788	PDLIM3, RINL, CDC42EP4, RARA, TAF5, APBB3, MYOZ2
Muscle	cellular response to vascular endothelial growth factor stimulus	0.0287832	SPHK1, ITGB1BP1, RELA
Muscle	phosphatidylinositol-4,5-bisphosphate binding	0.0302948	ACTN2, TULP1, RAG2, KCNJ2
Muscle	nucleus	0.0385936	ZMYND15, LDB1, TCF25, TRADD, ARPC1B, CCNF, SIX4, SOX15, NAMPT, RAG2, CIC, DLGAP5, RIPK3, SPHK1, DNTTIP1, HNRNPUL2, SAP25, TRNP1, RARA, ANKRA2, UMPS, EEF1E1, PRR11, FKBP3, HOXB6, SF1, RPL10, KLK1, GPS2, BARX1, PSMA7, SERTAD3, ALX3, APBB3, CBX4, RITA1, UNCX, MAD2L1BP, RPL23A, ELP5, SMARCA1, MEIS3, LBX1, PSMB9, CCS, PSMC5, PSMC6, ERCC2, FOSB, INSM2, THRSP, NFKBID, SSBP4
Muscle	detection of light stimulus involved in visual perception	0.0425185	GRM6, TULP1, REEP6
Muscle	protein homodimerization activity	0.0445023	GSTM3, LDB1, AMBP, SMIM1, DNTTIP1, CACYBP, PHB2, RELA, WDR54, TYROBP, PLN, GRM6, THRSP, MVD, SSBP1
Muscle	endoplasmic reticulum membrane	0.0465101	EIF5A, DIPK1B, ABCB6, POMT1, ORMDL1, DERL2, ALG3, GDPD3, HERPUD1, BSCL2, GRM6, CYP1A1, BNIP1, REEP6
Muscle	structural constituent of nuclear pore	0.0470423	NUP133, NUP155, NUP88
Muscle	NF-kappaB binding	0.0470423	SETD6, NFKBID, RELA
Rumen	nucleoplasm	0.00166236	INTS11, RPAIN, CYP24, BNC1, DSCC1, KEAP1, CIB1, HNRNPR, ARRB2, CLINT1, RRP8, TATDN1, CLP1, SALL4, KYNU, ANKRD1, HOXA2, SLC26A11, CIAO2B, EMD, DACT1, NGDN, MRPS18B, DYRK1B, HSD11B1L, ZNF12, ITFG2, DNM1, CLPX, GTPBP4, MYCL, ARMC5, ETHE1, C1D, ZNF436, DNAJC9, KIF20A, DAGLB, BDP1, SLBP, CD274, SLC5A12, AAAS, HOXD10, FZR1, NUP85, RAD21, EXOSC8, ORC2, PSMB1, HES1, SMARCE1, TSNAX, TFAP2C, WDR18, PCIF1, …
Rumen	intercellular bridge	0.0108233	MICAL1, PCIF1, CDC6, TMEM9, PYCR3, KIF20A
Rumen	calcium-dependent protein binding	0.0119855	PLSCR3, TNNC1, VPS37B, CALM1, CALM2
Rumen	positive regulation of DNA binding	0.012071	HES1, CALM1, CALM2, ISL1
Rumen	microtubule	0.0187674	ATAT1, RASSF1, KATNA1, NUSAP1, TOGARAM1, KIF20A, DNAL4, DNM1, MID2, MAP3K11
Rumen	cytosol	0.019121	INTS11, ARF4, DYRK3, CDKN1B, ARL6IP1, MCM7, ZC3HAV1L, KEAP1, ARRB2, RRP8, PIK3CG, GLE1, AIFM1, CLP1, KYNU, ANKRD1, ARHGEF40, ACP1, DFFA, TPM1, PGGHG, ITFG2, CLPX, GTPBP4, HAUS1, PSMA5, IL1A, RNF123, ARMC5, PLSCR3, ZNF436, DNAJC9, CACTIN, SLBP, STXBP3, PBXIP1, HMMR, AAAS, TOB2, HOXD10, PPM1F, STRIP2, DNPEP, NUP85, HSD17B1, EXOSC8, MARK4, IVNS1ABP, NQO1, ECD, GLMP, MRPL28, PTK6, PYCR3, CDC6, EEF2, …
Rumen	cell division	0.0237957	CDC23, MIS18A, KATNA1, ENSA, CIB1, CDC6, AURKC, SPC25, HAUS1
Rumen	titin binding	0.0244953	ANKRD1, CALM1, CALM2
Rumen	nuclear inner membrane	0.0313002	GLE1, NUP85, AAAS, LEMD2, EMD
Rumen	centrosome	0.0332629	DCLRE1B, FBF1, TESK1, CIB1, ZNF12, HMMR, AAAS, HAUS1, GLE1, KATNA1, ORC2, MARK4, CALM1, CALM2, MAP3K11
Rumen	cell migration	0.036111	ARF4, STRIP2, SIX2, PRSS37, PTK6, PBXIP1, HES1
Rumen	RNA polymerase II sequence-specific DNA binding transcription factor binding	0.0407614	TBX20, ANKRD1, KEAP1, HES1, TBX6, ISL1, DACT1
Rumen	ventricular cardiac muscle tissue morphogenesis	0.0407826	TNNC1, TPM1, ISL1
Rumen	apoptotic process	0.0457313	TRAF7, GSDMA, PLSCR3, CIDEA, CIB1, XAF1, BOK, BNIPL
Rumen	troponin T binding	0.0493043	TNNC1, TNNI2
Spleen	cytokine receptor activity	0.00127257	FZD4, IL12B, IL7R, CRLF2
Spleen	cytokine activity	0.00334163	CD40LG, IL24, IL18, TNFSF10, IL12B, IL1F10
Spleen	external side of plasma membrane	0.00375969	CD40LG, CD83, CTLA4, TLR8, IL7R, GFRA3, CCR4
Spleen	inflammatory response	0.00376196	CRHBP, CD40LG, HRH4, IL18, TLR8, CCR4, IL1F10
Spleen	cell surface	0.00605197	TREML1, UPK1A, CD40LG, FZD4, FCRL3, HPN, IL12B, HRG, VAMP4
Spleen	immune response	0.0119858	CD40LG, IL18, TNFSF10, CTLA4, CCR4, CCL16, IL1F10
Spleen	gap junction assembly	0.0199725	GJB2, GJA5
Spleen	platelet activation	0.0220382	TREML1, CD40LG, HRG
Spleen	positive regulation of interleukin-10 production	0.0277634	CD40LG, CD83, IL12B
Spleen	spindle assembly involved in female meiosis I	0.0298097	CCNB2, FBXO5
Spleen	positive regulation of STAT cascade	0.039549	IL7R, CRLF2
Spleen	cytidine deaminase activity	0.044399	APOBEC2, AICDA
Spleen	positive regulation of plasminogen activation	0.0491912	F12, HPN
Spleen	negative regulation of B cell receptor signaling pathway	0.0491912	FCRL3, CD22
Spleen	negative regulation of interleukin-4 production	0.0491912	CD83, FOXP3
Tailfat	hormone activity	0.00127601	EDN1, SCT, LEP, PRP1, RLN3, PTHLH, GIP
Tailfat	triglyceride catabolic process	0.00396993	LIPE, PNPLA3, LPL
Tailfat	innate immune response	0.00465686	DDX3X, ADAM15, TIFA, TRIM13, TRIM25, PTX3, TRIM27, TICAM1
Tailfat	protein transport	0.00473905	RAB21, EXOC8, GOSR1, TMED3, EXOC5, SDAD1, LIN7C, TMED5, SCAMP2
Tailfat	response to hypoxia	0.0126346	EDN1, FUNDC1, SRF, ARNT, HSP90B1
Tailfat	triglyceride lipase activity	0.016575	LIPE, PNPLA3, LPL
Tailfat	transcription from RNA polymerase II promoter	0.0199009	EDN1, POLR2D, POLR2E, NMI
Tailfat	positive regulation of inflammatory response	0.0225741	FABP4, SUCNR1, LPL, NMI
Tailfat	regulation of inflammatory response	0.0239803	ANXA1, FABP4, AHSG, FANCD2
Tailfat	ubiquitin-dependent ERAD pathway	0.025433	TRIM13, TRIM25, HSP90B1, TMUB2
Tailfat	heart development	0.0275473	COL3A1, KCNJ8, SHC1, ERBB2, PSKH1
Tailfat	P-body	0.0347288	PSMA6, LSM1, EIF4E, PNRC2
Tailfat	selenium binding	0.0369814	SELENBP1, SELENOP
Tailfat	positive regulation of I-kappaB kinase/NF-kappaB signaling	0.0439415	CHUK, TIFA, TRIM13, TRIM25, TICAM1

[truncated: 15 more sheets: S11, S12,  S13,  S14, S15, S16, S17, S18, S19, S20, S21,  S22, S23, S24, S25]
